# Supplementary material for: Tuning the selectivity of catalytic nitriles hydrogenation by structure regulation in atomically dispersed Pd catalysts
Source: Nat Commun. 2021 Oct 26;12:6194. doi: 10.1038/s41467-021-26542-y (PMC8548558; doi:10.1038/s41467-021-26542-y)
Supplement: Supplementary file 3 — Source Data [file 41467_2021_26542_MOESM3_ESM.xlsx]

## Sheet: Figure 1e
Pd L3 XANES profiles for Pd1/ND@G, Pdn/ND@G,Pd foil and PdO
x(energy)	y1(Pd foil)	y2(PdO)	y3(Pd1/ND@G)	y4(Pdn/ND@G)
24153	0.00374	0.00733	0.0048	0.00323
24156.9	0.00346	0.00675	0.00535	0.003
24162.5	0.00314	0.00612	0.00613	0.00272
24168.4	0.00278	0.0061	0.00697	0.00223
24172.7	0.00248	0.00544	0.00757	0.00207
24177.7	0.0022	0.00475	0.00827	0.00106
24182.2	0.00194	0.00433	0.00807	0.00151
24186.4	0.00166	0.00388	0.00701	0.00224
24191.5	0.00141	0.00343	0.00743	0.00152
24197.8	0.00109	0.00283	0.00742	0.000813035
24202.4	0.000880822	0.00241	0.0066	0.000661251
24207.5	0.000626812	0.00198	0.00498	0.000446662
24211.3	0.000458382	0.00161	0.00317	0.000239948
24217.8	0.000222269	0.00111	0.00126	2.21001e-05
24223	1.83048e-05	0.000692176	0.000576939	-0.000118383
24227.2	-0.000106257	0.000368335	-0.000247223	-0.00012202
24232.5	-0.000238216	1.08193e-05	-0.00188	-0.000287211
24236.5	-0.000339432	-0.000264121	-0.00243	-0.000444152
24241.7	-0.000411405	-0.000491895	-0.00256	-0.000476901
24248.1	-0.000495098	-0.00078974	-0.00479	-0.000279616
24252.4	-0.000455732	-0.000977049	-0.00372	-0.000344083
24257.2	-0.000413589	-0.00111	-0.00305	-0.000327033
24261.9	-0.000299347	-0.00107	-0.00237	-0.000105414
24265.9	-8.45042e-05	-0.00109	-0.0012	-2.17071e-05
24272.9	0.000118524	-0.00142	-0.000458624	0.000319142
24277.5	0.000438669	-0.000776041	0.00103	0.000648345
24282	0.000960619	8.79793e-06	0.00207	0.000212706
24287.2	0.00158	-2.83875e-05	0.00324	0.00302
24291.2	0.00241	0.000147639	0.0035	0.00325
24297.3	0.00346	0.00137	0.00312	0.00366
24302.9	0.00479	0.0026	0.00455	0.00525
24307.1	0.00666	0.00432	0.00429	0.00685
24312.2	0.00908	0.00654	0.00476	0.00916
24316.5	0.01244	0.00963	0.00478	0.01187
24321.2	0.01725	0.0141	0.00501	0.01605
24326.1	0.02428	0.01786	0.00779	0.0222
24328.6	0.02521	0.02113	0.01105	0.02567
24329.1	0.02625	0.02201	0.01082	0.02658
24329.4	0.02722	0.02279	0.01136	0.02733
24329.9	0.02826	0.02381	0.01244	0.02816
24330.3	0.02944	0.02475	0.0139	0.02902
24330.7	0.03056	0.02576	0.01528	0.02993
24331.1	0.03182	0.02688	0.01627	0.03095
24331.5	0.03327	0.02811	0.0171	0.03195
24331.9	0.03459	0.02927	0.01784	0.0329
24332.3	0.03605	0.03059	0.01878	0.03399
24332.8	0.03774	0.0321	0.02007	0.0352
24333.2	0.03926	0.0334	0.02158	0.03624
24333.6	0.04119	0.03487	0.02379	0.03776
24334.1	0.04325	0.03636	0.02601	0.03927
24334.6	0.04549	0.03797	0.02829	0.04087
24335	0.04745	0.03947	0.03009	0.04267
24335.5	0.05009	0.04134	0.03214	0.04458
24336	0.053	0.04346	0.03479	0.04672
24336.5	0.05569	0.04548	0.03811	0.04917
24337	0.05919	0.04786	0.04199	0.05189
24337.6	0.06311	0.05039	0.04599	0.05521
24338.1	0.06657	0.05281	0.04918	0.05853
24338.6	0.07121	0.05589	0.05635	0.06239
24339.2	0.07655	0.05915	0.0638	0.06669
24339.7	0.08165	0.06241	0.06977	0.07059
24340.3	0.08837	0.06659	0.07665	0.07563
24340.8	0.09599	0.07061	0.08318	0.08065
24341.2	0.10281	0.07506	0.08957	0.0854
24341.6	0.11188	0.08062	0.0965	0.09028
24342	0.12226	0.08589	0.10286	0.09625
24342.4	0.13192	0.09211	0.10861	0.10162
24342.8	0.14439	0.09924	0.11453	0.10791
24343.2	0.1582	0.10795	0.12057	0.11633
24343.5	0.1701	0.11405	0.12394	0.12157
24343.9	0.1856	0.1246	0.12978	0.131
24344.3	0.20267	0.13543	0.13513	0.13973
24344.6	0.2181	0.14624	0.14008	0.14788
24345.1	0.23734	0.15966	0.14733	0.16047
24345.5	0.25796	0.17407	0.15522	0.17318
24345.9	0.27527	0.18829	0.16345	0.18636
24346.4	0.29687	0.20515	0.1749	0.20364
24347	0.31959	0.22223	0.1876	0.2228
24347.5	0.33954	0.23749	0.19994	0.24179
24348.3	0.36336	0.25924	0.21795	0.27187
24349	0.38789	0.28379	0.24264	0.30702
24349.6	0.40789	0.29993	0.26662	0.33574
24350.5	0.43196	0.3248	0.30489	0.37671
24351.3	0.45627	0.34939	0.34496	0.41783
24351.9	0.47669	0.36945	0.37955	0.45163
24352.7	0.50266	0.3977	0.42747	0.49466
24353.5	0.52698	0.42688	0.46953	0.53406
24354	0.54612	0.44632	0.49523	0.55779
24354.6	0.56928	0.47399	0.534	0.59232
24355.2	0.59282	0.50603	0.56499	0.61476
24355.6	0.61321	0.52656	0.58942	0.63665
24356.1	0.63755	0.55637	0.61272	0.6598
24356.5	0.6625	0.58465	0.63422	0.68168
24356.9	0.68271	0.60602	0.65086	0.69891
24357.3	0.70778	0.63685	0.67363	0.72155
24357.7	0.73327	0.66516	0.69474	0.74225
24358.1	0.75516	0.69076	0.71157	0.7602
24358.6	0.78075	0.72303	0.73064	0.78406
24359	0.80629	0.75622	0.74793	0.80895
24359.4	0.82608	0.78013	0.75928	0.82573
24359.8	0.84936	0.81366	0.77448	0.84622
24360.2	0.86887	0.84254	0.78827	0.86154
24360.7	0.88948	0.8753	0.80568	0.88074
24361.1	0.90896	0.90792	0.8236	0.90028
24361.6	0.92412	0.93461	0.83961	0.91481
24362	0.93861	0.96445	0.8547	0.93073
24362.5	0.95139	0.99345	0.86834	0.94495
24363	0.96068	1.01439	0.88174	0.95679
24363.5	0.96894	1.03914	0.90536	0.97089
24364.1	0.97495	1.0591	0.92452	0.98302
24364.5	0.97822	1.0733	0.93738	0.99099
24365.1	0.98013	1.08756	0.95212	0.99949
24365.8	0.9803	1.09969	0.96682	1.00681
24366.2	0.97941	1.10663	0.97805	1.01097
24366.8	0.97726	1.11101	0.98853	1.01411
24367.3	0.97399	1.11355	0.99458	1.0162
24367.8	0.97069	1.11396	0.99777	1.017
24368.2	0.96658	1.11307	1.00164	1.01734
24368.7	0.96206	1.11109	1.00507	1.01715
24369	0.95774	1.109	1.007	1.01686
24369.4	0.95274	1.10599	1.009	1.01631
24369.8	0.94743	1.10289	1.01072	1.0157
24370.2	0.94288	1.10067	1.01229	1.01514
24370.6	0.93779	1.09788	1.01448	1.01425
24370.9	0.93286	1.09513	1.01658	1.01322
24371.3	0.92865	1.09257	1.01826	1.01242
24371.7	0.92445	1.08997	1.01958	1.01145
24372.1	0.92061	1.08751	1.02033	1.01013
24372.5	0.91803	1.08491	1.02096	1.00929
24373	0.91612	1.08209	1.02191	1.00791
24373.4	0.9151	1.07982	1.02413	1.00668
24374	0.9149	1.07673	1.02681	1.00517
24374.6	0.91575	1.07369	1.02817	1.00351
24375.2	0.91732	1.0705	1.02735	1.0022
24376	0.91999	1.06674	1.026	1.0006
24376.7	0.92344	1.06246	1.02451	0.99912
24377.4	0.92711	1.05879	1.02169	0.9979
24378.2	0.93236	1.05375	1.01697	0.9964
24378.9	0.93821	1.04899	1.01083	0.99501
24379.6	0.94416	1.04373	1.00343	0.99349
24380.3	0.95157	1.03814	0.9948	0.99175
24380.9	0.95933	1.03283	0.98565	0.98987
24381.5	0.96666	1.02748	0.97775	0.98736
24382.1	0.97601	1.02154	0.97001	0.98381
24382.6	0.98546	1.01556	0.96272	0.98026
24383	0.99426	1.01106	0.95771	0.9783
24383.4	1.00473	1.00532	0.95165	0.97634
24383.8	1.01467	0.99974	0.94642	0.9753
24384.2	1.02365	0.99484	0.94166	0.97509
24384.7	1.03404	0.98914	0.93655	0.97568
24385.1	1.04303	0.98424	0.93292	0.97642
24385.5	1.05293	0.97922	0.92939	0.97674
24385.9	1.06257	0.97262	0.92594	0.97596
24386.3	1.06958	0.96839	0.92364	0.97507
24386.8	1.0774	0.96274	0.92118	0.97442
24387.2	1.08408	0.95761	0.91892	0.97434
24388	1.09245	0.94941	0.91397	0.97493
24389	1.09535	0.9418	0.90685	0.97269
24389.9	1.09166	0.93554	0.90095	0.964
24390.9	1.08187	0.93046	0.89693	0.95312
24392	1.06714	0.92602	0.89621	0.94557
24393	1.04833	0.92321	0.89521	0.94003
24394.2	1.02551	0.92112	0.89606	0.93437
24395.2	1.00331	0.92011	0.89694	0.93032
24396	0.98143	0.91992	0.89839	0.92721
24396.8	0.96023	0.92041	0.8998	0.92483
24397.5	0.94412	0.92158	0.90113	0.92362
24398.3	0.93122	0.92325	0.90266	0.92279
24399	0.92258	0.9255	0.90438	0.92278
24399.9	0.91776	0.9282	0.90685	0.9235
24400.9	0.91687	0.93133	0.91073	0.92522
24402.1	0.91933	0.93534	0.91319	0.92804
24403.4	0.92396	0.93941	0.91488	0.93272
24405.1	0.93085	0.94535	0.92053	0.93969
24406.5	0.93809	0.95078	0.93025	0.94564
24407.8	0.94535	0.95718	0.93757	0.95135
24409	0.95249	0.96412	0.94183	0.95663
24410	0.95947	0.97148	0.9448	0.96162
24410.8	0.96511	0.97869	0.94869	0.96581
24411.6	0.97001	0.98605	0.95234	0.96962
24412.5	0.97443	0.99332	0.95735	0.97367
24413.3	0.97797	1.00055	0.96491	0.97762
24414.2	0.98133	1.00733	0.96944	0.98141
24415	0.98468	1.0139	0.97176	0.98512
24416	0.98873	1.02147	0.97408	0.98992
24416.9	0.9936	1.02753	0.97804	0.99382
24417.8	0.99931	1.03396	0.98139	0.99847
24418.9	1.00652	1.04048	0.98469	1.0035
24420.1	1.01558	1.04619	0.992	1.00917
24421.1	1.02487	1.05078	0.99726	1.0137
24422.1	1.03535	1.05469	0.99851	1.01743
24423	1.0461	1.05756	0.99876	1.0203
24423.8	1.05675	1.05913	0.99918	1.02277
24424.5	1.06592	1.05943	0.9999	1.02469
24425.2	1.07317	1.05833	1.00115	1.02614
24426	1.0779	1.05583	1.00278	1.02711
24426.9	1.08005	1.05227	1.00439	1.02794
24427.8	1.07885	1.04796	1.00556	1.02801
24429	1.07516	1.04349	1.00564	1.02716
24430.3	1.06876	1.0389	1.00754	1.02549
24431.9	1.05983	1.03332	1.00942	1.02226
24433.3	1.05045	1.0285	1.00524	1.01887
24434.7	1.03986	1.02429	1.00486	1.01494
24435.9	1.02894	1.02141	1.00347	1.0116
24436.9	1.01854	1.02058	1.00385	1.00935
24437.9	1.00756	1.02048	1.00206	1.00659
24438.6	0.99836	1.0202	1.00136	1.00467
24439.5	0.99041	1.02098	1.00307	1.00296
24440.3	0.98343	1.02276	1.00286	1.00114
24441.2	0.97754	1.02448	1.00066	0.9993
24442	0.97359	1.02641	0.99865	0.99795
24443	0.97077	1.0294	0.99707	0.99617
24443.8	0.96911	1.0314	0.99448	0.99504
24444.9	0.96841	1.03268	0.99036	0.99381
24446	0.96854	1.03286	0.98969	0.99311
24447	0.96945	1.03288	0.98973	0.99242
24448.1	0.97097	1.03232	0.98845	0.99168
24449.1	0.97294	1.03114	0.98685	0.99112
24450	0.97547	1.029	0.9854	0.99106
24450.8	0.97811	1.02649	0.98504	0.99085
24451.6	0.98104	1.02341	0.98526	0.99086
24452.3	0.98396	1.02017	0.98556	0.99097
24453.1	0.98726	1.01612	0.98577	0.99079
24453.9	0.99055	1.01243	0.9845	0.99087
24454.8	0.99374	1.00915	0.98295	0.99099
24455.9	0.99687	1.00604	0.98119	0.99119
24457.3	1.00028	1.00307	0.98107	0.99145
24458.7	1.00381	1.00063	0.98146	0.99191
24460.2	1.00724	0.99853	0.98123	0.9925
24461.6	1.01054	0.99679	0.97899	0.99283
24462.9	1.01363	0.99537	0.9773	0.99333
24463.9	1.01676	0.99412	0.9777	0.99388
24464.8	1.01995	0.99295	0.9794	0.99434
24465.6	1.02275	0.99219	0.97981	0.9945
24466.5	1.02565	0.99103	0.97905	0.99457
24467.3	1.02835	0.99002	0.97807	0.99473
24468.1	1.03091	0.98911	0.97765	0.99487
24469	1.03352	0.98803	0.97739	0.99521
24469.9	1.03565	0.98691	0.97744	0.99536
24470.9	1.03739	0.98585	0.97771	0.99528
24471.8	1.03861	0.98477	0.97806	0.99519
24472.9	1.03937	0.98372	0.97824	0.99508
24474	1.03947	0.98289	0.97738	0.99467
24475.1	1.03874	0.98209	0.9779	0.99444
24476.1	1.03744	0.9815	0.97929	0.99384
24477	1.0353	0.98122	0.97949	0.99367
24477.8	1.03259	0.98121	0.97941	0.99357
24478.6	1.02906	0.98154	0.9794	0.99328
24479.3	1.02526	0.98233	0.97967	0.99291
24480.1	1.02092	0.98333	0.98001	0.99258
24480.9	1.01664	0.98467	0.98043	0.99242
24481.7	1.01206	0.98627	0.98086	0.99216
24482.7	1.00742	0.98854	0.9814	0.99165
24484.2	1.00268	0.99133	0.98251	0.99144
24485.6	0.99833	0.99437	0.98418	0.99143
24487.1	0.99444	0.99806	0.98575	0.9915
24488.4	0.99084	1.00204	0.98802	0.99362
24489.7	0.98746	1.00601	0.99043	0.99651
24491	0.98489	1.01007	0.99122	0.99652
24491.9	0.98293	1.01344	0.99075	0.99494
24492.7	0.98162	1.01613	0.99011	0.9941
24493.5	0.98074	1.01832	0.99006	0.99365
24494.3	0.98036	1.02057	0.99055	0.99286
24495.2	0.98065	1.0233	0.99137	0.99224
24496.2	0.98168	1.02515	0.99233	0.99412
24497	0.98309	1.02578	0.99343	0.99651
24498.8	0.98699	1.02452	0.99666	1.00056
24500.9	0.99265	1.02253	0.99858	1.00277
24503	0.99966	1.02026	0.99863	1.00493
24504.9	1.00657	1.01763	1.00101	1.00664
24506.4	1.01297	1.01775	1.00309	1.00801
24508	1.01863	1.01852	1.00269	1.00949
24509.8	1.02298	1.01788	1.00239	1.01054
24512.5	1.02615	1.01736	1.00439	1.01182
24515.4	1.02841	1.01705	1.0057	1.01259
24517.9	1.02939	1.01656	1.00578	1.01288
24519.8	1.02966	1.01587	1.00587	1.0126
24521.4	1.02916	1.01504	1.00555	1.01226
24523.2	1.02804	1.01428	1.00474	1.01171
24524.9	1.02624	1.01379	1.00426	1.01102
24526.8	1.02404	1.01338	1.00649	1.01009
24529	1.02139	1.01302	1.00596	1.00889
24531.1	1.01858	1.01259	1.00502	1.00771
24532.8	1.01584	1.01226	1.00365	1.00651
24534.2	1.01331	1.01185	1.00104	1.00549
24535.8	1.01059	1.01157	0.99955	1.00428
24537.8	1.00787	1.01169	0.99891	1.00287
24540.6	1.00493	1.01255	0.99883	1.00126
24543.4	1.00134	1.01366	0.99753	0.99944
24545.9	0.99704	1.01526	0.99991	0.99805
24547.6	0.99265	1.0167	0.99916	0.99707
24549.2	0.98863	1.01792	0.99746	0.99617
24550.9	0.98506	1.01855	0.99778	0.99538
24552.7	0.98216	1.01846	0.99797	0.99471
24554.7	0.97998	1.01733	0.99811	0.99399
24557	0.97847	1.01518	0.99992	0.99338
24558.9	0.97741	1.01228	0.99937	0.99306
24560.5	0.97677	1.00843	0.9993	0.99276
24562	0.97689	1.00365	0.99997	0.99262
24563.7	0.9777	0.99836	1.00027	0.99278
24565.8	0.97968	0.99325	0.99829	0.99313
24568.7	0.98284	0.98775	0.9928	0.99374
24571.5	0.98691	0.98221	0.99344	0.99423
24573.8	0.99154	0.97724	0.99696	0.99492
24575.5	0.99642	0.9731	0.99612	0.99534
24577.2	1.00102	0.97067	0.99481	0.99573
24578.9	1.0054	0.96967	0.99537	0.99625
24580.7	1.00941	0.97027	0.99638	0.99691
24582.8	1.01287	0.97249	0.99587	0.99764
24585	1.01596	0.97584	0.99534	0.99828
24586.9	1.01861	0.98014	0.99493	0.99856
24588.5	1.02107	0.98511	0.99507	0.99903
24589.9	1.02293	0.99004	0.99549	0.99961
24591.7	1.02449	0.99454	0.9963	1.00046
24594	1.02557	0.99879	0.99785	1.00428
24597.1	1.02628	1.00297	1.00068	1.0036
24600.8	1.02598	1.00752	1.00291	0.9965
24603.4	1.0236	1.01085	1.00308	0.99802
24606	1.01908	1.01396	1.00224	1.00005
24608.7	1.01271	1.01789	1.00138	0.9998
24611.9	1.0048	1.01977	1.00359	0.99922
24614.8	0.99615	1.01773	1.00414	0.99851
24617	0.98864	1.01266	1.0037	0.99823
24619.6	0.98245	1.01052	1.00341	0.99785
24623.6	0.97843	1.00886	1.00442	0.99717
24627.7	0.97596	1.00568	1.0047	0.99643
24630.5	0.97459	1.00123	1.00431	0.99609
24633	0.97412	0.9971	1.0034	0.99582
24635.6	0.97406	0.9942	1.00095	0.9956
24638.8	0.97416	0.99091	0.99821	0.99578
24641.8	0.97417	0.9877	0.9973	0.99576
24644.1	0.97448	0.98459	0.99599	0.99572
24646.5	0.97572	0.98259	0.99478	0.99604
24650.2	0.97857	0.98302	0.99335	0.99649
24654.5	0.98284	0.98542	0.99405	0.99716
24657.5	0.98799	0.98891	0.99183	0.99759
24659.8	0.99313	0.99254	0.99089	0.99812
24662.6	0.99842	0.99616	0.9919	0.99841
24665.7	1.00329	0.99857	0.99349	0.99863
24668.9	1.00797	0.9999	0.99417	0.99884
24671.3	1.01211	1.00053	0.99438	0.99857
24673.6	1.01535	1.00085	0.99568	0.99864
24676.9	1.01754	1.00121	0.99779	0.99871
24681.2	1.01848	1.00187	0.99833	0.99819
24684.6	1.01758	1.00224	0.9982	0.99781
24687.1	1.01513	1.0022	0.99741	0.99739
24689.7	1.01152	1.00171	0.99808	0.99687
24692.7	1.00693	1.00034	1.00055	0.99637
24695.9	1.00143	0.99859	1.00053	0.99586
24698.5	0.99543	0.99563	0.99804	0.9956
24700.8	0.9893	0.9919	0.99654	0.99515
24703.5	0.98449	0.98839	0.99647	0.99473
24707.9	0.98103	0.98539	0.99509	0.99465
24711.7	0.97904	0.98338	0.99577	0.99444
24714.2	0.97799	0.98211	0.99627	0.99448
24716.8	0.97786	0.98187	0.99663	0.99468
24719.4	0.97855	0.982	0.99803	0.99468
24722.6	0.97974	0.98225	0.9979	0.99498
24725.5	0.98117	0.98257	0.99609	0.99522
24727.9	0.98233	0.98313	0.99483	0.99543
24730.2	0.9829	0.98397	0.99454	0.99571
24734.4	0.98317	0.98594	0.99964	0.99629
24738.6	0.98282	0.98841	1.00088	0.99684
24741.2	0.98207	0.9906	1.00086	0.99696
24743.8	0.98209	0.99323	1.00147	0.99758
24746.5	0.98317	0.99603	1.0016	0.99805
24750.8	0.98605	1.00034	1.00135	0.9988
24754.3	0.9897	1.00364	1.00219	0.99933
24757.5	0.99341	1.00588	1.00276	0.99982
24762.4	0.99714	1.00688	1.00481	1.0003
24767.6	1.00087	1.00632	1.00295	1.00096
24770.9	1.00366	1.00387	1.00304	1.00108
24774.5	1.00601	1.00037	1.00368	1.00162
24778.6	1.00805	0.99668	1.00163	1.00156
24782.3	1.0096	0.99379	0.9974	1.00147
24785.3	1.01015	0.99206	0.99764	1.00139
24790.4	1.00944	0.99262	1.00093	1.00119
24795.5	1.00726	0.99338	1.00204	1.00064
24798.8	1.00282	0.99331	1.00224	1.00041
24802.4	0.99721	0.99234	1.00275	1.00021
24806.5	0.99147	0.99123	1.0021	0.99998
24810.3	0.98605	0.99036	1.00131	0.99982
24813.4	0.98241	0.99017	1.00135	0.99968
24817.2	0.9814	0.99107	1.00274	0.9995
24823.5	0.98282	0.9933	1.00316	0.99951
24826.9	0.98445	0.9947	1.0031	0.99936
24830.4	0.98589	0.99601	1.00424	0.99952
24834.5	0.987	0.99678	1.00627	0.9996
24838.2	0.98777	0.997	1.00757	0.99967
24841.3	0.98851	0.99648	1.00731	0.99984
24846.1	0.98972	0.99621	1.00606	1.00022
24851.4	0.99115	0.99613	1.00641	1.00046
24854.9	0.99241	0.99581	1.00709	1.00077
24858.3	0.99396	0.9954	1.00704	1.00095
24862.4	0.99596	0.99488	1.00568	1.0013
24866.3	0.99823	0.99486	1.00661	1.00153
24869.3	0.99983	0.9949	1.00756	1.00188
24874	1.00144	0.99526	1.00644	1.00191
24879.4	1.00293	0.99592	1.00419	1.00233
24882.8	1.00379	0.99596	1.00191	1.00225
24886.3	1.00448	0.99618	1.00167	1.00248
24890.5	1.00475	0.99646	1.00186	1.00236
24894.3	1.00466	0.99656	1.00012	1.00261
24897.4	1.00391	0.9963	0.99933	1.00261
24901.9	1.00307	0.99606	0.99897	1.00229
24907.5	1.00232	0.99668	0.99698	1.00234
24911	1.00109	0.99738	0.99503	1.00238
24914.4	0.99971	0.99848	0.99373	1.00232
24918.4	0.99824	0.99966	0.99282	1.00219
24922.3	0.99664	1.00068	0.99248	1.00214
24925.4	0.99505	1.00095	0.99388	1.0022
24929.7	0.99404	1.00091	0.99609	1.00224
24935.3	0.99369	1.00084	0.99535	1.00199
24939	0.99337	1.00007	0.99606	1.00202
24942.4	0.9934	0.99912	0.99778	1.0021
24946.3	0.99361	0.99837	0.99957	1.00209
24951.1	0.99385	0.99775	0.99947	1.00213
24955.1	0.99417	0.99763	1.00113	1.00234
24961.7	0.99536	0.99861	1.00443	1.00255
24967	0.99648	0.99983	1.00435	1.00247
24971.3	0.99744	1.00047	1.0011	1.00254
24976.5	0.99878	1.00089	0.99902	1.00274
24980.8	1.0003	1.0008	1.00038	1.00291
24983.8	1.00171	1.00033	1.00025	1.00277
24992.3	1.00412	0.99977	0.99642	1.00282
24996.7	1.00546	0.9996	0.99663	1.00268
25001.1	1.00623	1.00016	0.99689	1.00262
25006.5	1.00663	1.00108	0.99544	1.00264
25010.3	1.00618	1.00175	0.99595	1.00248
25016	1.00573	1.00238	0.99788	1.00258
25022.3	1.00563	1.00303	1.00101	1.00249
25026.5	1.00528	1.00296	1.00112	1.00239
25031.2	1.00514	1.00285	0.99845	1.00214
25035.3	1.00488	1.00263	0.99884	1.0021
25040.3	1.0048	1.00143	0.99896	1.00206
25047	1.00492	1.0018	0.99787	1.00213
25052.2	1.00447	1.0017	0.99738	1.00196
25056.5	1.00351	1.0016	0.99854	1.00176
25061.7	1.00265	1.00165	0.99657	1.00166
25066.1	1.00196	1.00166	0.995	1.0017
25070.4	1.00157	1.00181	0.99479	1.00169
25077.3	1.00192	1.00279	0.99347	1.00164
25080.9	1.00178	1.00345	0.99304	1.00147
25086.3	1.00252	1.00451	0.99424	1.00148
25091.5	1.00333	1.00567	0.99252	1.00157
25095.6	1.004	1.00651	0.99348	1.00131
25100.7	1.00498	1.00726	0.99383	1.00138
25107.4	1.00641	1.00812	0.99111	1.00135
25111.6	1.00732	1.0081	0.98872	1.00112
25116.2	1.00847	1.00856	0.98768	1.00109
25121.5	1.00958	1.00901	0.98691	1.00214
25125.3	1.01017	1.00882	0.98636	1.00188
25131.2	1.0109	1.00883	0.9855	0.99988
25137.2	1.0113	1.00833	0.98464	1.00058
25141.5	1.01123	1.00799	0.98402	1.00023
25146.3	1.01117	1.00751	0.98332	0.99993

## Sheet: Figure 1f
Pd L3-edge EXAFS spectra in R space for Pd1/ND@G, Pdn/ND@G,Pd foil and PdO
x	y1(Pd foil)	y2(PdO)	y3(Pd1/NDG)	y4(Pdn/ND@G)
0	0.10011	0.09445	0.10871	0.05694
0.03068	0.09589	0.09374	0.10786	0.05655
0.06136	0.0837	0.09192	0.10535	0.05553
0.09204	0.06504	0.08974	0.10134	0.05423
0.12272	0.04311	0.08827	0.09615	0.05318
0.1534	0.02743	0.08848	0.09041	0.05296
0.18408	0.03661	0.09075	0.08517	0.05389
0.21476	0.05882	0.09469	0.08195	0.05592
0.24544	0.08002	0.0993	0.0824	0.05859
0.27612	0.09566	0.10344	0.08756	0.0612
0.3068	0.10357	0.10624	0.09716	0.06308
0.33748	0.1027	0.10731	0.10983	0.06379
0.36816	0.09295	0.10688	0.12374	0.06327
0.39884	0.0753	0.10578	0.13707	0.0619
0.42951	0.05228	0.10526	0.14818	0.06055
0.46019	0.03145	0.1065	0.15566	0.06036
0.49087	0.03552	0.11002	0.1583	0.0622
0.52155	0.06102	0.11524	0.1552	0.06612
0.55223	0.08832	0.12063	0.14585	0.0712
0.58291	0.11103	0.1243	0.13024	0.07605
0.61359	0.12612	0.12454	0.10936	0.07938
0.64427	0.13186	0.12036	0.08648	0.08048
0.67495	0.12754	0.11213	0.07086	0.07961
0.70563	0.11352	0.10266	0.07872	0.07845
0.73631	0.0914	0.09867	0.11169	0.08034
0.76699	0.06462	0.10913	0.15784	0.08903
0.79767	0.04161	0.13735	0.20961	0.10608
0.82835	0.04217	0.17887	0.26294	0.12997
0.85903	0.06437	0.22759	0.31503	0.15774
0.88971	0.08809	0.27847	0.36353	0.18637
0.92039	0.10511	0.32736	0.40639	0.21322
0.95107	0.11193	0.37077	0.44185	0.23615
0.98175	0.10709	0.4059	0.46849	0.25373
1.01243	0.09114	0.43086	0.48534	0.26533
1.04311	0.06825	0.44508	0.49194	0.27146
1.07379	0.05333	0.44979	0.48851	0.27392
1.10447	0.07109	0.44865	0.47603	0.27591
1.13515	0.11136	0.44818	0.45649	0.28179
1.16583	0.15565	0.45737	0.43304	0.29593
1.19651	0.19486	0.48525	0.41015	0.32112
1.22718	0.22303	0.53694	0.39346	0.3575
1.25786	0.23576	0.61146	0.38878	0.40285
1.28854	0.23029	0.70305	0.40009	0.45377
1.31922	0.20618	0.80392	0.42774	0.50663
1.3499	0.16729	0.90617	0.46847	0.55809
1.38058	0.12868	1.00253	0.51716	0.60527
1.41126	0.12951	1.08669	0.56852	0.64573
1.44194	0.19002	1.15339	0.61794	0.67745
1.47262	0.27966	1.19854	0.6617	0.69875
1.5033	0.37522	1.21929	0.69692	0.70832
1.53398	0.4637	1.21406	0.72151	0.70516
1.56466	0.53566	1.18264	0.73408	0.68868
1.59534	0.58376	1.12608	0.7339	0.65877
1.62602	0.60299	1.04664	0.72084	0.61588
1.6567	0.59167	0.94765	0.6953	0.56122
1.68738	0.55299	0.83334	0.65821	0.49685
1.71806	0.49806	0.7086	0.61087	0.42595
1.74874	0.4508	0.57879	0.55496	0.35309
1.77942	0.4482	0.44956	0.49239	0.28483
1.8101	0.51579	0.3268	0.42525	0.23032
1.84078	0.64118	0.21716	0.35566	0.19992
1.87146	0.79378	0.1309	0.28572	0.19693
1.90214	0.94706	0.09045	0.21741	0.21085
1.93282	1.08137	0.10554	0.1525	0.22631
1.9635	1.18233	0.13385	0.09248	0.23231
1.99418	1.24042	0.15084	0.03865	0.22284
2.02485	1.2517	0.15121	0.01131	0.19534
2.05553	1.21975	0.13571	0.05007	0.14999
2.08621	1.15877	0.10926	0.08325	0.09103
2.11689	1.098	0.08558	0.10991	0.04928
2.14757	1.08262	0.09314	0.13069	0.10695
2.17825	1.15829	0.13861	0.14647	0.19931
2.20893	1.34015	0.20111	0.15817	0.29711
2.23961	1.60578	0.26794	0.16669	0.39252
2.27029	1.91813	0.33262	0.17269	0.47999
2.30097	2.24261	0.39097	0.17653	0.55489
2.33165	2.55087	0.44014	0.17825	0.61355
2.36233	2.82025	0.47841	0.17763	0.65334
2.39301	3.03306	0.50544	0.1743	0.6728
2.42369	3.17639	0.52243	0.16785	0.67169
2.45437	3.24201	0.53248	0.15804	0.65094
2.48505	3.22641	0.54067	0.14485	0.61258
2.51573	3.13069	0.55384	0.12869	0.55952
2.54641	2.96026	0.57927	0.11058	0.49532
2.57709	2.72431	0.62261	0.09258	0.42402
2.60777	2.43516	0.68595	0.07847	0.34981
2.63845	2.10743	0.76742	0.07373	0.27688
2.66913	1.75709	0.86239	0.08156	0.20928
2.69981	1.40056	0.96504	0.09896	0.15111
2.73049	1.05384	1.0694	0.12079	0.10691
2.76117	0.73216	1.16992	0.14333	0.08153
2.79185	0.45084	1.26175	0.16438	0.07524
2.82252	0.23421	1.34084	0.18263	0.07891
2.8532	0.16087	1.40402	0.19734	0.08305
2.88388	0.23819	1.44899	0.20827	0.08364
2.91456	0.31941	1.47435	0.21556	0.08019
2.94524	0.36641	1.4796	0.21976	0.07373
2.97592	0.37786	1.46502	0.22168	0.06595
3.0066	0.35974	1.43164	0.22239	0.05867
3.03728	0.32036	1.38107	0.223	0.05346
3.06796	0.26868	1.31546	0.22447	0.05112
3.09864	0.21314	1.23727	0.22739	0.0514
3.12932	0.16065	1.14922	0.23187	0.0534
3.16	0.116	1.05411	0.23748	0.05622
3.19068	0.08281	0.95478	0.24338	0.05927
3.22136	0.06925	0.85399	0.24856	0.06227
3.25204	0.08724	0.75441	0.25198	0.06507
3.28272	0.13188	0.65858	0.25278	0.06755
3.3134	0.19251	0.56887	0.25033	0.0696
3.34408	0.2624	0.48744	0.24431	0.07111
3.37476	0.3358	0.41614	0.23475	0.07205
3.40544	0.407	0.3562	0.22198	0.07244
3.43612	0.4704	0.30792	0.20668	0.07236
3.4668	0.521	0.2702	0.18984	0.07187
3.49748	0.55476	0.24045	0.17269	0.07096
3.52816	0.5689	0.21509	0.1567	0.06951
3.55884	0.56209	0.19042	0.1433	0.0673
3.58952	0.53446	0.16345	0.13365	0.06405
3.62019	0.48756	0.13226	0.12816	0.05949
3.65087	0.42411	0.09609	0.12624	0.05348
3.68155	0.34776	0.05518	0.12654	0.04599
3.71223	0.26276	0.01263	0.12741	0.03717
3.74291	0.17361	0.03955	0.12738	0.02737
3.77359	0.08485	0.08783	0.12541	0.01714
3.80427	0.01032	0.1355	0.12091	0.00782
3.83495	0.07869	0.18036	0.11371	0.00731
3.86563	0.14539	0.22056	0.10405	0.01515
3.89631	0.20001	0.25454	0.09249	0.02272
3.92699	0.24107	0.28106	0.07996	0.02876
3.95767	0.26779	0.29926	0.06785	0.03291
3.98835	0.27988	0.30873	0.05801	0.03505
4.01903	0.27744	0.30946	0.05257	0.03519
4.04971	0.26106	0.30186	0.05266	0.03349
4.08039	0.23213	0.28673	0.05724	0.03022
4.11107	0.1939	0.26519	0.06392	0.02578
4.14175	0.15457	0.23864	0.07065	0.0208
4.17243	0.13452	0.20873	0.07612	0.01652
4.20311	0.1598	0.17732	0.07966	0.01527
4.23379	0.22489	0.14658	0.08099	0.01865
4.26447	0.30913	0.11911	0.08018	0.02519
4.29515	0.39989	0.09805	0.07752	0.03297
4.32583	0.48947	0.08655	0.07349	0.04092
4.35651	0.57198	0.08538	0.06872	0.04835
4.38719	0.64242	0.09137	0.06394	0.05474
4.41786	0.69655	0.09999	0.05987	0.05964
4.44854	0.73098	0.10795	0.05706	0.06267
4.47922	0.74337	0.11351	0.05573	0.06357
4.5099	0.73257	0.11604	0.0557	0.06217
4.54058	0.69872	0.11563	0.05651	0.05845
4.57126	0.64332	0.11298	0.0576	0.05255
4.60194	0.56924	0.10931	0.05853	0.04477
4.63262	0.48081	0.10636	0.05905	0.03556
4.6633	0.38421	0.10609	0.05911	0.02563
4.69398	0.28885	0.11014	0.05882	0.01634
4.72466	0.21185	0.11913	0.05844	0.01159
4.75534	0.18333	0.13247	0.05821	0.01573
4.78602	0.2163	0.14885	0.05834	0.02346
4.8167	0.27926	0.16681	0.05891	0.03093
4.84738	0.34456	0.18503	0.05982	0.03702
4.87806	0.40019	0.20247	0.06085	0.04133
4.90874	0.44114	0.21831	0.0617	0.0437
4.93942	0.46559	0.23198	0.06206	0.04417
4.9701	0.47347	0.24309	0.06173	0.04292
5.00078	0.46599	0.25138	0.06057	0.0402
5.03146	0.44519	0.25677	0.05861	0.03636
5.06214	0.41373	0.25925	0.05598	0.03178
5.09282	0.3746	0.2589	0.053	0.02687
5.1235	0.33083	0.25586	0.05006	0.02203
5.15418	0.28532	0.2503	0.04768	0.01764
5.18486	0.24058	0.24241	0.04627	0.01404
5.21553	0.1986	0.23239	0.04609	0.01146
5.24621	0.16068	0.22042	0.04708	0.00994
5.27689	0.12739	0.20669	0.04888	0.00917
5.30757	0.09865	0.19137	0.051	0.00874
5.33825	0.07387	0.17463	0.05293	0.00829
5.36893	0.05222	0.15665	0.05427	0.00767
5.39961	0.03296	0.13762	0.05472	0.00685
5.43029	0.01564	0.11776	0.05411	0.00592
5.46097	0.00246	0.09736	0.05237	0.00499
5.49165	0.01446	0.07679	0.04954	0.0042
5.52233	0.02645	0.05658	0.04574	0.00367
5.55301	0.03661	0.03774	0.04113	0.00342
5.58369	0.04518	0.02314	0.03595	0.00335
5.61437	0.05283	0.02095	0.03042	0.00334
5.64505	0.06058	0.03124	0.02481	0.0033
5.67573	0.0695	0.04403	0.01937	0.00322
5.70641	0.08032	0.05558	0.01436	0.00314
5.73709	0.09313	0.06471	0.01009	0.00317
5.76777	0.10744	0.07087	0.00701	0.00337
5.79845	0.12235	0.07373	0.00589	0.00375
5.82913	0.13679	0.07317	0.00677	0.00426
5.85981	0.14969	0.06917	0.00861	0.0048
5.89049	0.16013	0.06188	0.01071	0.00529
5.92117	0.16734	0.05156	0.01292	0.00566
5.95185	0.17081	0.03864	0.01522	0.0059
5.98253	0.17027	0.02382	0.01759	0.00597
6.0132	0.16573	0.00982	0.02	0.00589
6.04388	0.15746	0.01567	0.02234	0.00568
6.07456	0.14594	0.03322	0.02448	0.00538
6.10524	0.13192	0.0517	0.02629	0.00503
6.13592	0.11632	0.06974	0.02765	0.00467
6.1666	0.10029	0.08667	0.02845	0.00433
6.19728	0.08518	0.10196	0.02862	0.00405
6.22796	0.07249	0.11518	0.02813	0.00383
6.25864	0.06369	0.12604	0.027	0.00368
6.28932	0.05959	0.13437	0.02528	0.00361
6.32	0.05963	0.14015	0.02308	0.00362
6.35068	0.06223	0.14355	0.02058	0.0037
6.38136	0.06577	0.14487	0.01803	0.00382
6.41204	0.06931	0.14462	0.01581	0.00395
6.44272	0.0726	0.14341	0.01438	0.00405
6.4734	0.07594	0.14197	0.01417	0.00408
6.50408	0.07988	0.14097	0.01523	0.00403
6.53476	0.08497	0.14093	0.01721	0.00391
6.56544	0.09149	0.1421	0.01963	0.00379
6.59612	0.09937	0.14438	0.02214	0.00377
6.6268	0.10815	0.14737	0.02448	0.004
6.65748	0.11724	0.15046	0.0265	0.00454
6.68816	0.12596	0.15302	0.02813	0.00534
6.71884	0.13377	0.15448	0.02934	0.00629
6.74952	0.14029	0.15443	0.03016	0.00724
6.7802	0.14536	0.15268	0.03064	0.00808
6.81087	0.14905	0.14928	0.03088	0.0087
6.84155	0.15169	0.14453	0.03098	0.009
6.87223	0.15377	0.13893	0.03108	0.00893
6.90291	0.15592	0.13314	0.03126	0.00846
6.93359	0.15875	0.12793	0.0316	0.0076
6.96427	0.16271	0.12396	0.03212	0.0064
6.99495	0.16796	0.12171	0.03277	0.005
7.02563	0.17432	0.12125	0.03347	0.00374
7.05631	0.18133	0.12233	0.0341	0.00332
7.08699	0.18828	0.12436	0.03453	0.0042
7.11767	0.1944	0.12669	0.03468	0.00574
7.14835	0.19892	0.12869	0.03445	0.00732
7.17903	0.20115	0.12986	0.03383	0.00866
7.20971	0.20054	0.1299	0.03285	0.00956
7.24039	0.19674	0.12866	0.0316	0.00993
7.27107	0.18953	0.12615	0.03023	0.0097
7.30175	0.17893	0.1225	0.02895	0.00887
7.33243	0.16512	0.11791	0.02802	0.0075
7.36311	0.14848	0.11263	0.02764	0.0057
7.39379	0.12959	0.1069	0.02796	0.00378
7.42447	0.10923	0.10092	0.02895	0.00264
7.45515	0.08846	0.09488	0.03047	0.00366
7.48583	0.06883	0.08885	0.03229	0.00573
7.51651	0.05276	0.08289	0.03419	0.0078
7.54719	0.04395	0.07698	0.03597	0.00952
7.57787	0.04484	0.07105	0.03749	0.01071
7.60854	0.05238	0.06506	0.03868	0.01128
7.63922	0.06161	0.05894	0.03952	0.01118
7.6699	0.0695	0.05268	0.04005	0.01046
7.70058	0.0746	0.04631	0.04032	0.00924
7.73126	0.07625	0.03994	0.04045	0.00774
7.76194	0.07422	0.03377	0.0405	0.00639
7.79262	0.06859	0.02811	0.04056	0.00581
7.8233	0.05967	0.02345	0.04065	0.00639
7.85398	0.04794	0.02035	0.04076	0.00776
7.88466	0.03405	0.01921	0.04085	0.00929
7.91534	0.01887	0.01976	0.04084	0.01058
7.94602	0.00566	0.02124	0.04068	0.01138
7.9767	0.01543	0.02286	0.0403	0.01159
8.00738	0.03046	0.02418	0.0397	0.01115
8.03806	0.04439	0.02511	0.0389	0.0101
8.06874	0.05639	0.02592	0.03797	0.00854
8.09942	0.06598	0.02721	0.03701	0.00661
8.1301	0.07287	0.02972	0.03613	0.00458
8.16078	0.07692	0.03404	0.03543	0.003
8.19146	0.07822	0.04031	0.03495	0.00305
8.22214	0.07702	0.04826	0.03467	0.0045
8.25282	0.07378	0.05739	0.03447	0.00615
8.2835	0.06916	0.06719	0.0342	0.00755
8.31418	0.06402	0.07713	0.03367	0.00857
8.34486	0.05933	0.08675	0.03269	0.00917
8.37554	0.0561	0.09562	0.03112	0.00937
8.40621	0.05497	0.10339	0.02884	0.00926
8.43689	0.05596	0.10977	0.02581	0.00896
8.46757	0.05842	0.11455	0.02204	0.00861
8.49825	0.06138	0.11759	0.01761	0.00834
8.52893	0.06393	0.11885	0.01277	0.00826
8.55961	0.06536	0.11835	0.00814	0.00839
8.59029	0.06521	0.11618	0.00614	0.00867
8.62097	0.06327	0.1125	0.00939	0.00901
8.65165	0.05952	0.10753	0.0148	0.00934
8.68233	0.05419	0.1015	0.02057	0.0096
8.71301	0.04774	0.09467	0.02616	0.00975
8.74369	0.04095	0.0873	0.03134	0.0098
8.77437	0.03507	0.07962	0.03596	0.00976
8.80505	0.03183	0.07185	0.03995	0.00965
8.83573	0.03259	0.06412	0.04328	0.0095
8.86641	0.03699	0.05653	0.046	0.00933
8.89709	0.04335	0.04911	0.04819	0.00915
8.92777	0.05011	0.04186	0.04998	0.00894
8.95845	0.0562	0.03472	0.05151	0.00869
8.98913	0.06098	0.0277	0.05294	0.00836
9.01981	0.06407	0.0209	0.0544	0.00792
9.05049	0.06527	0.01481	0.05599	0.00732
9.08117	0.06454	0.0111	0.05775	0.00653
9.11185	0.06197	0.01251	0.05966	0.00554
9.14253	0.05775	0.01794	0.06165	0.00437
9.17321	0.05215	0.02478	0.06361	0.00307
9.20388	0.04552	0.03191	0.06542	0.00189
9.23456	0.03825	0.03881	0.06695	0.00168
9.26524	0.03073	0.04518	0.06809	0.0028
9.29592	0.02337	0.0508	0.06872	0.00424
9.3266	0.01655	0.0555	0.06877	0.00562
9.35728	0.01065	0.05917	0.06818	0.00677
9.38796	0.0062	0.06172	0.06692	0.00761
9.41864	0.00417	0.06315	0.06497	0.00805
9.44932	0.00467	0.06349	0.06235	0.00808
9.48	0.00558	0.06284	0.05909	0.00767
9.51068	0.0059	0.06132	0.05524	0.00687
9.54136	0.00559	0.05911	0.05092	0.00577
9.57204	0.00509	0.0564	0.04625	0.00454
9.60272	0.00519	0.05341	0.04143	0.00355
9.6334	0.00649	0.05032	0.03674	0.00339
9.66408	0.00876	0.04733	0.03258	0.00424
9.69476	0.01149	0.04458	0.02941	0.00557
9.72544	0.01436	0.04213	0.02775	0.00694
9.75612	0.01716	0.04002	0.02786	0.00813
9.7868	0.01977	0.03822	0.02957	0.00903
9.81748	0.0221	0.03665	0.03236	0.00958
9.84816	0.02409	0.03525	0.03566	0.00978
9.87884	0.02567	0.03397	0.03901	0.00969
9.90952	0.02677	0.03278	0.04207	0.00936
9.9402	0.0273	0.03171	0.04467	0.00892
9.97088	0.02716	0.03083	0.04669	0.0085

## Sheet: Figure 2b
Time-conversion plot for production formation from the transfer hydrogenation of benzonitrile over Pd1/ND@G.
Reaction time	BNconversion	BAselectivity	DBAselectivity
min	%	%	%
15	11.2	0.5	96
60	32.6	0.48	96.5
120	59.1	0.49	98.2
240	83.5	0.52	98.3
360	94.8	0.5	98.6
480	99.5	0.5	98.5
600	99.7	0.58	98.8
720	99.7	2.9	97.14

## Sheet: Figure 2c
Time-conversion plot for production formation from the transfer hydrogenation of benzonitrile over Pdn/ND@G.
Reaction time	BNconversion	BAselectivity	DBAselectivity
min	%	%	%
5	17.2	98	1.19
10	46.3	98.18	0.81
15	78.2	98.31	1.1
20	92.6	97.99	0.92
30	99.1	98.1	1.19
45	99	98.3	1
60	98.9	98.48	0.89
90	99.2	98.51	1.02
120	99.3	98.79	1.19

## Sheet: Figure 2d
TOF of Pd1/ND@G and Pdn/ND@G
Catalyst	TOF(h-1)
Pd1/ND@G	709
Pdn/ND@G	543

## Sheet: Figure 2e
Product yield for transfer hydrogenation of benzonitrile over ND@G, Pd1/ND@G , Pdn/ND@G and Pd/C
Sample	yield (BA)(%)	yield (DBA)(%)
ND@G	0	0
Pd1/ND@G	0.6	98.5
Pdn/ND@G	97.22	1.88
5%Pd/C	59.7	2.7

## Sheet: Figure 4
Step-by-step hydrogenation mechanism of benzonitrile to benzylamine on Pd1/ND@G and Pdn/ND@G.
X	y1(Pd1-Gr)	y2(Pd1-Gr)	y3(Pdn-Gr)	y4(Pdn-Gr)
1	0		0
2	0		0
3	0		0
4	0		0
5	0		0
6	0		0
7	0		0
8	0		0
9	0		0
16	-0.38		-0.5
17	-0.38		-0.5
18	-0.38		-0.5
19	-0.38		-0.5
20	-0.38		-0.5
21	-0.38		-0.5
22	-0.38		-0.5
23	-0.38		-0.5
24	-0.38		-0.5
31	1.29		0.69
32	1.29		0.69
33	1.29		0.69
34	1.29		0.69
35	1.29		0.69
36	1.29		0.69
37	1.29		0.69
38	1.29		0.69
39	1.29		0.69
46	-1.38		-0.85
47	-1.38		-0.85
48	-1.38		-0.85
49	-1.38		-0.85
50	-1.38		-0.85
51	-1.38		-0.85
52	-1.38		-0.85
53	-1.38		-0.85
54	-1.38	-1.38	-0.85	-0.85
66	-1.12	-1.95	-1.29	-1.22
67	-1.12	-1.95	-1.29	-1.22
68	-1.12	-1.95	-1.29	-1.22
69	-1.12	-1.95	-1.29	-1.22
70	-1.12	-1.95	-1.29	-1.22
71	-1.12	-1.95	-1.29
72	-1.12	-1.95	-1.29
73	-1.12	-1.95	-1.29
74	-1.12	-1.95	-1.29
81	0.53		0.32
82	0.53		0.32
83	0.53		0.32
84	0.53		0.32
85	0.53		0.32
86	0.53		0.32
87	0.53		0.32
88	0.53		0.32
89	0.53		0.32
96	-2.22		-1.45
97	-2.22		-1.45
98	-2.22		-1.45
99	-2.22		-1.45
100	-2.22		-1.45
101	-2.22		-1.45
102	-2.22		-1.45
103	-2.22		-1.45
104	-2.22		-1.45

## Sheet: Supplementary Figure 2a
XRD profiles of Pd1/ND@G, Pdn/ND@G and pure ND@G
x	y1(ND@G)	y2(Pd1/ND@G)	y3(Pdn/ND@G)
10.0001	1512	632	727
10.0399	1531	630	692
10.0796	1415	584	682
10.1194	1490	617	653
10.1591	1456	598	633
10.1989	1372	595	671
10.2387	1428	617	608
10.2784	1388	626	624
10.3182	1294	585	606
10.358	1401	624	570
10.3977	1326	575	632
10.4375	1385	595	590
10.4772	1378	556	560
10.517	1333	580	550
10.5568	1362	575	557
10.5965	1359	563	561
10.6363	1315	580	513
10.6761	1314	616	573
10.7158	1247	586	503
10.7556	1280	626	521
10.7953	1242	506	533
10.8351	1185	586	487
10.8749	1210	620	550
10.9146	1222	586	453
10.9544	1188	566	466
10.9941	1168	562	480
11.0339	1205	636	447
11.0737	1170	560	453
11.1134	1146	555	419
11.1532	1166	555	404
11.193	1216	574	412
11.2327	1101	553	422
11.2725	1201	559	431
11.3123	1151	541	397
11.352	1155	561	399
11.3918	1174	578	386
11.4315	1126	525	437
11.4713	1066	569	398
11.5111	1174	586	393
11.5508	1099	555	411
11.5906	1056	510	374
11.6303	1012	540	394
11.6701	1090	535	368
11.7099	1065	544	347
11.7496	1055	529	360
11.7894	1091	545	325
11.8292	1035	510	361
11.8689	1135	548	354
11.9087	1015	534	354
11.9484	1027	518	356
11.9882	1096	540	344
12.028	957	489	353
12.0677	1057	518	366
12.1075	1008	501	330
12.1473	1005	521	357
12.187	1085	457	313
12.2268	999	494	351
12.2666	1006	538	334
12.3063	952	536	314
12.3461	1035	520	344
12.3858	983	526	321
12.4256	943	449	338
12.4654	920	497	307
12.5051	1033	465	321
12.5449	996	564	291
12.5846	1035	467	326
12.6244	989	515	293
12.6642	969	497	338
12.7039	968	493	348
12.7437	935	485	331
12.7835	958	488	293
12.8232	977	490	319
12.863	847	429	340
12.9027	968	443	300
12.9425	914	477	316
12.9823	923	465	334
13.022	915	451	305
13.0618	958	445	332
13.1016	905	496	342
13.1413	933	430	301
13.1811	930	484	278
13.2209	927	453	314
13.2606	883	490	302
13.3004	920	481	308
13.3401	933	472	311
13.3799	881	492	307
13.4197	926	443	333
13.4594	880	470	269
13.4992	953	509	295
13.5389	923	449	297
13.5787	936	486	303
13.6185	906	470	298
13.6582	962	470	327
13.698	948	429	291
13.7378	964	421	316
13.7775	894	425	283
13.8173	919	428	313
13.857	899	462	289
13.8968	871	446	300
13.9366	908	481	285
13.9763	875	486	317
14.0161	862	439	287
14.0559	852	388	327
14.0956	929	417	347
14.1354	935	433	294
14.1751	874	420	281
14.2149	912	453	312
14.2547	863	438	309
14.2944	938	416	323
14.3342	885	465	287
14.374	925	427	304
14.4137	828	434	310
14.4535	914	481	332
14.4932	873	443	322
14.533	828	450	306
14.5728	880	406	326
14.6125	842	427	308
14.6523	896	440	264
14.6921	832	465	280
14.7318	871	418	308
14.7716	829	427	261
14.8113	845	411	329
14.8511	874	430	305
14.8909	903	441	324
14.9306	805	442	304
14.9704	807	399	304
15.0101	816	467	301
15.0499	886	433	291
15.0897	846	491	269
15.1294	850	427	279
15.1692	857	416	315
15.209	808	440	284
15.2487	812	454	308
15.2885	826	473	290
15.3283	854	435	325
15.368	860	437	304
15.4078	792	435	290
15.4475	798	448	262
15.4873	812	471	327
15.5271	854	403	296
15.5668	803	462	302
15.6066	843	419	272
15.6463	801	454	297
15.6861	804	456	307
15.7259	774	441	288
15.7656	792	443	279
15.8054	820	461	317
15.8452	840	430	291
15.8849	755	436	263
15.9247	864	432	291
15.9644	836	430	275
16.0042	803	434	277
16.044	796	419	269
16.0837	805	494	291
16.1235	760	481	260
16.1633	780	450	282
16.203	790	502	267
16.2428	799	470	300
16.2826	746	472	259
16.3223	785	473	295
16.3621	771	485	321
16.4018	794	479	252
16.4416	723	472	284
16.4814	798	446	265
16.5211	723	450	274
16.5609	748	488	273
16.6007	795	435	269
16.6404	747	439	285
16.6802	799	463	268
16.7199	760	451	275
16.7597	745	487	271
16.7995	745	441	292
16.8392	780	425	239
16.879	764	467	260
16.9187	743	480	267
16.9585	749	424	239
16.9983	692	448	264
17.038	730	423	287
17.0778	769	463	267
17.1176	735	470	268
17.1573	761	457	260
17.1971	728	469	273
17.2368	705	481	316
17.2766	707	502	250
17.3164	729	449	262
17.3561	692	509	236
17.3959	726	464	308
17.4356	768	464	256
17.4754	643	459	269
17.5152	702	479	266
17.5549	712	439	283
17.5947	754	460	256
17.6345	690	425	276
17.6742	737	472	263
17.714	766	460	243
17.7538	667	448	241
17.7935	699	406	269
17.8333	681	454	262
17.873	698	450	277
17.9128	668	454	265
17.9526	668	430	232
17.9923	681	426	249
18.0321	631	447	258
18.0719	684	412	248
18.1116	684	454	287
18.1514	703	423	281
18.1911	669	463	267
18.2309	698	444	269
18.2707	689	426	250
18.3104	675	445	259
18.3502	641	375	288
18.3899	696	444	282
18.4297	681	434	269
18.4695	700	453	255
18.5092	700	412	304
18.549	716	401	272
18.5888	726	432	244
18.6285	714	405	256
18.6683	710	422	264
18.7081	730	415	273
18.7478	646	411	245
18.7876	682	409	268
18.8273	668	414	285
18.8671	686	408	283
18.9069	699	402	301
18.9466	718	402	273
18.9864	699	420	277
19.0262	643	427	288
19.0659	701	416	272
19.1057	674	432	283
19.1454	647	388	262
19.1852	708	413	257
19.225	712	413	237
19.2647	626	425	272
19.3045	688	437	252
19.3442	726	399	235
19.384	697	413	252
19.4238	663	403	245
19.4635	744	425	278
19.5033	695	416	252
19.5431	706	397	249
19.5828	677	367	265
19.6226	745	407	255
19.6623	669	415	272
19.7021	665	393	271
19.7419	705	379	268
19.7816	680	378	287
19.8214	682	418	259
19.8612	635	413	289
19.9009	677	399	257
19.9407	693	378	266
19.9805	710	401	281
20.0202	744	425	294
20.06	655	396	279
20.0997	683	407	259
20.1395	755	376	253
20.1793	641	415	260
20.219	690	390	260
20.2588	702	448	279
20.2985	676	401	262
20.3383	773	388	276
20.3781	729	375	268
20.4178	663	392	234
20.4576	703	391	276
20.4974	723	364	275
20.5371	754	423	262
20.5769	702	369	268
20.6166	718	380	234
20.6564	670	395	226
20.6962	679	407	261
20.7359	740	395	281
20.7757	744	431	248
20.8154	675	400	263
20.8552	642	371	256
20.895	695	388	270
20.9347	717	423	285
20.9745	709	393	249
21.0143	673	383	269
21.054	661	419	262
21.0938	672	394	256
21.1335	699	385	248
21.1733	667	402	243
21.2131	684	385	259
21.2528	676	398	261
21.2926	714	428	225
21.3324	658	404	247
21.3721	680	376	281
21.4119	692	364	253
21.4517	702	387	248
21.4914	647	394	268
21.5312	678	392	234
21.5709	660	403	237
21.6107	695	411	236
21.6505	634	415	234
21.6902	693	411	253
21.73	703	399	240
21.7697	669	439	261
21.8095	688	421	236
21.8493	634	439	238
21.889	649	389	213
21.9288	673	431	242
21.9686	680	384	263
22.0083	670	406	199
22.0481	607	395	258
22.0878	715	399	242
22.1276	664	389	230
22.1674	666	420	208
22.2071	674	436	228
22.2469	676	399	202
22.2867	649	395	218
22.3264	669	401	210
22.3662	629	424	226
22.406	620	441	231
22.4457	676	461	233
22.4855	691	377	218
22.5252	681	395	222
22.565	675	392	221
22.6048	644	394	226
22.6445	655	391	230
22.6843	617	391	241
22.724	637	409	208
22.7638	619	407	211
22.8036	634	381	232
22.8433	615	387	198
22.8831	600	380	227
22.9229	628	378	243
22.9626	623	384	227
23.0024	665	347	198
23.0421	655	397	212
23.0819	628	375	225
23.1217	622	418	194
23.1614	554	353	212
23.2012	636	371	210
23.241	599	390	232
23.2807	614	405	221
23.3205	641	356	203
23.3602	567	395	218
23.4	596	356	229
23.4398	593	349	214
23.4795	622	384	193
23.5193	601	390	220
23.5591	627	379	217
23.5988	627	394	226
23.6386	587	337	194
23.6783	563	369	190
23.7181	615	397	209
23.7579	515	370	182
23.7976	611	373	202
23.8374	568	330	213
23.8772	587	374	213
23.9169	608	360	187
23.9567	632	345	218
23.9964	569	359	210
24.0362	591	321	223
24.076	596	338	218
24.1157	577	352	209
24.1555	608	330	189
24.1953	609	332	216
24.235	591	348	194
24.2748	575	334	202
24.3145	580	324	224
24.3543	607	360	229
24.3941	588	369	218
24.4338	585	309	206
24.4736	625	334	202
24.5133	602	315	216
24.5531	548	343	199
24.5929	576	339	215
24.6326	597	323	200
24.6724	574	334	214
24.7122	573	358	221
24.7519	625	333	206
24.7917	592	350	205
24.8315	606	359	196
24.8712	643	323	217
24.911	589	383	188
24.9507	582	317	191
24.9905	596	328	221
25.0303	583	352	219
25.07	593	332	232
25.1098	559	330	229
25.1496	577	312	198
25.1893	629	304	227
25.2291	578	378	215
25.2688	561	305	192
25.3086	551	327	220
25.3484	613	360	208
25.3881	610	350	215
25.4279	600	365	212
25.4676	625	351	222
25.5074	646	339	229
25.5472	633	330	206
25.5869	592	355	253
25.6267	565	321	220
25.6665	596	355	222
25.7062	638	337	246
25.746	576	351	237
25.7858	596	326	223
25.8255	630	319	192
25.8653	602	359	203
25.905	603	336	219
25.9448	617	323	232
25.9846	606	352	221
26.0243	607	331	219
26.0641	607	335	220
26.1039	614	336	229
26.1436	604	343	201
26.1834	582	339	200
26.2231	610	377	221
26.2629	589	317	199
26.3027	611	339	222
26.3424	668	354	232
26.3822	652	378	211
26.4219	652	394	225
26.4617	669	381	211
26.5015	635	378	194
26.5412	659	382	198
26.581	624	358	226
26.6208	583	349	210
26.6605	637	337	226
26.7003	592	337	210
26.74	588	291	211
26.7798	571	334	244
26.8196	595	338	203
26.8593	602	337	171
26.8991	606	284	212
26.9389	556	317	229
26.9786	586	325	204
27.0184	548	341	215
27.0581	567	334	187
27.0979	553	324	194
27.1377	625	317	196
27.1774	572	322	199
27.2172	572	338	220
27.257	566	289	220
27.2967	616	286	191
27.3365	550	327	188
27.3762	566	310	204
27.416	569	279	189
27.4558	520	313	200
27.4955	560	356	189
27.5353	556	310	167
27.5751	550	320	170
27.6148	546	331	190
27.6546	573	314	184
27.6943	564	335	205
27.7341	559	309	198
27.7739	516	309	170
27.8136	532	319	196
27.8534	531	326	165
27.8931	513	311	159
27.9329	535	327	200
27.9727	480	285	172
28.0124	538	319	189
28.0522	532	306	166
28.092	469	315	169
28.1317	529	356	176
28.1715	472	260	207
28.2112	487	283	200
28.251	467	297	180
28.2908	518	284	165
28.3305	520	279	188
28.3703	482	302	174
28.4101	537	312	168
28.4498	458	298	189
28.4896	488	303	169
28.5294	496	289	173
28.5691	468	273	160
28.6089	429	297	157
28.6486	450	286	175
28.6884	470	257	163
28.7282	501	245	142
28.7679	443	253	172
28.8077	419	271	169
28.8474	483	287	157
28.8872	491	272	191
28.927	516	290	172
28.9667	490	232	155
29.0065	497	284	194
29.0463	431	240	178
29.086	449	272	154
29.1258	486	264	162
29.1655	423	258	176
29.2053	460	301	186
29.2451	437	287	163
29.2848	450	314	177
29.3246	451	309	184
29.3644	408	293	165
29.4041	442	315	173
29.4439	422	294	167
29.4837	434	296	153
29.5234	424	243	179
29.5632	484	284	198
29.6029	457	243	147
29.6427	387	279	191
29.6825	412	249	173
29.7222	445	270	166
29.762	426	251	180
29.8017	423	288	149
29.8415	467	232	156
29.8813	455	234	164
29.921	410	285	156
29.9608	425	305	153
30.0006	442	252	182
30.0403	422	269	194
30.0801	390	248	174
30.1198	426	258	167
30.1596	417	239	188
30.1994	439	229	165
30.2391	405	251	170
30.2789	368	235	150
30.3187	438	251	173
30.3584	394	237	166
30.3982	433	221	168
30.4379	405	234	173
30.4777	369	257	161
30.5175	417	256	162
30.5572	409	266	175
30.597	403	263	173
30.6367	411	228	171
30.6765	408	271	184
30.7163	418	265	181
30.756	391	220	164
30.7958	433	254	168
30.8356	414	238	165
30.8753	415	242	181
30.9151	430	208	167
30.9549	448	247	182
30.9946	393	245	179
31.0344	408	227	167
31.0741	399	225	136
31.1139	386	238	159
31.1537	396	219	178
31.1934	409	224	148
31.2332	463	246	172
31.273	435	230	161
31.3127	413	236	172
31.3525	437	282	167
31.3922	447	245	156
31.432	428	260	176
31.4718	383	246	182
31.5115	407	233	173
31.5513	426	228	164
31.591	407	252	161
31.6308	410	258	157
31.6706	387	249	173
31.7103	401	224	174
31.7501	404	249	182
31.7899	399	257	185
31.8296	447	276	184
31.8694	386	280	161
31.9092	397	226	163
31.9489	429	271	179
31.9887	392	271	162
32.0284	383	211	174
32.0682	430	238	185
32.108	399	224	155
32.1477	403	250	162
32.1875	362	231	158
32.2272	364	255	152
32.267	418	226	141
32.3068	433	248	160
32.3465	416	243	172
32.3863	377	268	181
32.4261	406	256	140
32.4658	404	231	177
32.5056	389	258	150
32.5453	365	224	158
32.5851	413	257	149
32.6249	390	235	178
32.6646	391	237	171
32.7044	382	245	186
32.7442	385	248	180
32.7839	404	247	178
32.8237	379	245	178
32.8634	406	243	153
32.9032	367	260	165
32.943	413	265	174
32.9827	368	262	164
33.0225	364	228	142
33.0623	393	226	149
33.102	408	262	200
33.1418	374	245	190
33.1815	394	233	155
33.2213	387	225	160
33.2611	427	232	149
33.3008	385	241	166
33.3406	369	213	188
33.3804	389	236	151
33.4201	389	211	140
33.4599	339	264	155
33.4996	409	243	159
33.5394	348	244	183
33.5792	370	234	155
33.6189	409	256	165
33.6587	357	227	159
33.6985	372	252	157
33.7382	346	203	169
33.778	366	203	174
33.8177	348	223	157
33.8575	336	220	150
33.8973	389	235	162
33.937	350	206	158
33.9768	330	233	133
34.0166	382	205	150
34.0563	350	230	140
34.0961	332	245	154
34.1358	362	243	159
34.1756	342	204	147
34.2154	333	241	152
34.2551	375	216	163
34.2949	382	202	145
34.3347	377	213	130
34.3744	329	231	157
34.4142	327	211	151
34.4539	341	220	170
34.4937	336	209	155
34.5335	385	247	179
34.5732	355	235	165
34.613	348	186	156
34.6527	314	219	147
34.6925	304	215	167
34.7323	339	198	160
34.772	331	225	152
34.8118	365	227	171
34.8516	336	226	143
34.8913	347	225	145
34.9311	352	226	146
34.9708	345	248	183
35.0106	330	216	172
35.0504	349	217	126
35.0901	384	207	150
35.1299	371	226	163
35.1697	340	224	141
35.2094	376	214	170
35.2492	329	218	140
35.2889	360	223	153
35.3287	350	231	155
35.3685	366	243	183
35.4082	349	243	153
35.448	334	261	155
35.4878	374	235	163
35.5275	337	232	163
35.5673	369	246	174
35.6071	343	228	158
35.6468	345	242	171
35.6866	326	229	162
35.7263	396	204	151
35.7661	356	204	165
35.8059	340	225	144
35.8456	342	204	147
35.8854	340	242	166
35.9252	339	205	164
35.9649	355	236	167
36.0047	324	217	160
36.0444	346	219	156
36.0842	344	216	169
36.124	390	217	164
36.1637	333	228	163
36.2035	353	256	170
36.2432	356	224	188
36.283	331	194	171
36.3228	378	218	161
36.3625	351	229	170
36.4023	372	226	169
36.4421	370	236	192
36.4818	336	235	176
36.5216	352	260	163
36.5613	366	274	164
36.6011	362	247	173
36.6409	389	250	169
36.6806	373	242	161
36.7204	343	238	163
36.7602	396	221	180
36.7999	369	244	191
36.8397	385	249	178
36.8794	385	219	208
36.9192	371	214	205
36.959	400	243	168
36.9987	393	246	178
37.0385	397	215	160
37.0782	379	228	193
37.118	384	246	221
37.1578	393	233	191
37.1975	401	228	189
37.2373	389	239	171
37.2771	387	207	200
37.3168	366	263	196
37.3566	372	223	185
37.3963	397	235	190
37.4361	395	252	196
37.4759	371	240	204
37.5156	378	240	179
37.5554	401	250	210
37.5952	347	250	200
37.6349	430	261	179
37.6747	412	266	207
37.7144	413	253	203
37.7542	446	256	198
37.794	422	269	155
37.8337	377	223	169
37.8735	406	247	205
37.9133	401	239	200
37.953	425	258	190
37.9928	421	249	184
38.0326	436	245	192
38.0723	444	236	202
38.1121	437	238	198
38.1518	432	243	189
38.1916	429	247	182
38.2314	448	234	183
38.2711	413	247	196
38.3109	389	258	189
38.3507	425	271	196
38.3904	415	253	203
38.4302	443	262	201
38.4699	418	246	196
38.5097	449	264	207
38.5495	413	265	230
38.5892	439	257	212
38.629	481	246	206
38.6688	439	249	211
38.7085	437	256	207
38.7483	470	269	203
38.788	421	268	218
38.8278	469	245	195
38.8676	494	273	222
38.9073	426	267	200
38.9471	452	274	196
38.9868	484	282	183
39.0266	488	314	184
39.0664	464	300	193
39.1061	505	262	200
39.1459	497	268	195
39.1857	520	297	193
39.2254	465	280	208
39.2652	421	259	185
39.3049	473	287	209
39.3447	495	273	209
39.3845	474	276	221
39.4242	488	280	201
39.464	479	306	216
39.5038	525	294	196
39.5435	457	291	207
39.5833	483	318	232
39.623	507	299	207
39.6628	523	292	182
39.7026	509	285	194
39.7423	485	286	208
39.7821	532	266	209
39.8219	554	302	176
39.8616	530	250	235
39.9014	537	315	231
39.9411	525	302	226
39.9809	489	288	223
40.0207	513	298	241
40.0604	543	301	227
40.1002	567	323	204
40.14	539	278	201
40.1797	576	300	213
40.2195	582	329	228
40.2592	584	315	229
40.299	563	303	210
40.3388	558	325	203
40.3785	615	331	241
40.4183	614	316	235
40.4581	592	359	237
40.4978	613	336	214
40.5376	666	365	205
40.5773	642	358	272
40.6171	662	375	214
40.6569	675	332	222
40.6966	669	344	230
40.7364	653	413	244
40.7762	670	365	196
40.8159	738	409	253
40.8557	690	403	244
40.8954	719	373	225
40.9352	720	388	234
40.975	765	417	238
41.0147	745	395	253
41.0545	789	421	241
41.0943	783	445	238
41.134	816	445	258
41.1738	813	467	257
41.2135	874	402	279
41.2533	840	448	261
41.2931	849	432	284
41.3328	930	495	231
41.3726	900	435	275
41.4124	920	494	275
41.4521	914	486	291
41.4919	938	514	264
41.5316	948	495	287
41.5714	975	524	275
41.6112	1001	540	311
41.6509	1018	540	273
41.6907	1026	527	332
41.7304	1074	534	328
41.7702	1086	542	323
41.81	1074	555	329
41.8497	1157	613	290
41.8895	1200	609	310
41.9293	1191	593	324
41.969	1191	583	321
42.0088	1175	619	343
42.0485	1279	637	350
42.0883	1248	632	368
42.1281	1314	625	342
42.1678	1318	655	364
42.2076	1399	694	328
42.2474	1389	691	341
42.2871	1408	722	393
42.3269	1464	726	418
42.3666	1533	777	395
42.4064	1446	818	398
42.4462	1503	749	384
42.4859	1546	787	395
42.5257	1637	801	422
42.5655	1692	880	435
42.6052	1753	859	449
42.645	1802	927	451
42.6848	1841	901	509
42.7245	1858	898	475
42.7643	1968	973	465
42.804	1987	980	522
42.8438	2105	1011	523
42.8836	2082	1001	548
42.9233	2197	1010	523
42.9631	2245	1061	535
43.0029	2294	1109	605
43.0426	2221	1100	584
43.0824	2462	1171	581
43.1221	2412	1212	598
43.1619	2494	1228	585
43.2017	2594	1156	645
43.2414	2670	1363	573
43.2812	2704	1371	694
43.321	2837	1426	675
43.3607	2792	1474	681
43.4005	2959	1456	693
43.4402	3087	1566	740
43.48	3151	1484	785
43.5198	3139	1643	711
43.5595	3239	1599	788
43.5993	3462	1656	791
43.639	3291	1704	769
43.6788	3496	1774	791
43.7186	3471	1731	826
43.7583	3489	1774	799
43.7981	3520	1781	858
43.8379	3602	1753	835
43.8776	3629	1876	840
43.9174	3550	1746	842
43.9571	3562	1722	936
43.9969	3553	1785	791
44.0367	3552	1678	867
44.0764	3471	1654	917
44.1162	3416	1682	835
44.1559	3367	1676	815
44.1957	3339	1574	865
44.2355	3156	1511	856
44.2752	3102	1571	786
44.315	3003	1422	742
44.3548	2996	1399	742
44.3945	2768	1386	712
44.4343	2728	1329	685
44.474	2819	1319	715
44.5138	2663	1299	649
44.5536	2556	1229	649
44.5933	2544	1180	633
44.6331	2427	1192	650
44.6729	2358	1200	627
44.7126	2265	1108	591
44.7524	2170	1033	583
44.7921	2100	1014	573
44.8319	2039	994	509
44.8717	1865	913	496
44.9114	1876	940	512
44.9512	1772	944	476
44.991	1779	831	470
45.0307	1695	800	453
45.0705	1658	830	467
45.1103	1541	786	429
45.15	1474	793	379
45.1898	1520	701	416
45.2295	1399	696	382
45.2693	1297	676	404
45.3091	1275	618	376
45.3488	1262	663	339
45.3886	1264	649	368
45.4284	1225	544	325
45.4681	1144	587	344
45.5079	1181	553	343
45.5476	1130	543	332
45.5874	1076	525	312
45.6272	1046	467	315
45.6669	1018	558	319
45.7067	985	494	286
45.7465	964	534	300
45.7862	1011	493	281
45.826	885	449	293
45.8657	887	456	249
45.9055	851	485	259
45.9453	851	450	221
45.985	808	421	242
46.0248	781	445	250
46.0645	803	422	263
46.1043	751	407	225
46.1441	803	398	214
46.1838	737	361	229
46.2236	741	413	228
46.2634	689	381	210
46.3031	728	350	234
46.3429	702	359	214
46.3826	676	336	222
46.4224	663	335	237
46.4622	635	333	218
46.5019	649	337	220
46.5417	664	385	198
46.5814	615	322	217
46.6212	643	331	181
46.661	614	343	196
46.7007	603	319	197
46.7405	580	347	183
46.7803	612	285	173
46.82	603	322	198
46.8598	530	315	204
46.8995	559	334	176
46.9393	566	299	171
46.9791	583	280	174
47.0188	528	317	192
47.0586	566	298	189
47.0984	543	276	170
47.1381	486	253	193
47.1779	477	259	186
47.2176	506	306	167
47.2574	481	270	209
47.2972	510	276	162
47.3369	510	277	185
47.3767	469	304	178
47.4165	502	272	174
47.4562	493	263	166
47.496	482	253	155
47.5358	467	249	172
47.5755	498	245	171
47.6153	430	267	162
47.655	415	300	172
47.6948	468	263	191
47.7346	488	299	159
47.7743	428	239	154
47.8141	461	251	163
47.8539	437	276	178
47.8936	449	237	161
47.9334	418	261	159
47.9731	463	210	146
48.0129	405	262	165
48.0527	428	226	154
48.0924	429	247	150
48.1322	426	222	182
48.172	449	260	134
48.2117	409	233	159
48.2515	389	229	146
48.2912	415	216	149
48.331	380	215	138
48.3708	431	236	160
48.4105	402	272	145
48.4503	398	244	156
48.49	421	262	158
48.5298	400	245	166
48.5696	384	254	162
48.6093	395	224	153
48.6491	358	220	159
48.6889	394	215	149
48.7286	411	236	167
48.7684	358	234	133
48.8081	406	263	169
48.8479	383	221	161
48.8877	344	233	142
48.9274	399	242	142
48.9672	397	220	150
49.007	385	236	146
49.0467	386	238	154
49.0865	365	243	132
49.1262	377	203	146
49.166	405	213	177
49.2058	364	219	139
49.2455	402	228	161
49.2853	380	250	142
49.3251	366	212	154
49.3648	366	227	166
49.4046	395	233	134
49.4444	357	212	145
49.4841	380	224	139
49.5239	366	232	144
49.5636	365	220	144
49.6034	351	204	156
49.6432	381	196	146
49.6829	334	238	151
49.7227	386	190	146
49.7624	375	218	121
49.8022	322	220	134
49.842	323	244	134
49.8817	322	220	127
49.9215	341	188	107
49.9612	344	214	126
50.001	339	205	122
50.0408	337	212	125
50.0805	377	204	124
50.1203	340	199	131
50.1601	331	229	127
50.1998	319	221	144
50.2396	322	231	133
50.2794	319	240	142
50.3191	350	198	125
50.3589	334	218	127
50.3986	337	222	135
50.4384	332	206	129
50.4782	301	236	133
50.5179	323	191	109
50.5577	321	226	123
50.5975	358	178	114
50.6372	314	210	143
50.677	323	217	152
50.7167	310	240	127
50.7565	329	200	126
50.7963	337	204	108
50.836	288	188	133
50.8758	321	218	124
50.9156	328	186	114
50.9553	322	193	129
50.9951	339	217	124
51.0348	313	200	121
51.0746	337	203	111
51.1144	296	192	117
51.1541	307	210	136
51.1939	311	194	109
51.2336	309	205	110
51.2734	302	176	106
51.3132	312	198	99
51.3529	304	211	135
51.3927	291	182	104
51.4325	325	196	111
51.4722	295	195	125
51.512	310	191	120
51.5517	297	190	98
51.5915	277	190	122
51.6313	279	210	111
51.671	296	198	94
51.7108	291	192	129
51.7506	295	183	117
51.7903	278	201	122
51.8301	307	193	128
51.8698	287	196	113
51.9096	277	207	107
51.9494	296	177	99
51.9891	294	185	110
52.0289	283	196	110
52.0687	264	182	106
52.1084	301	177	110
52.1482	282	205	103
52.188	295	199	98
52.2277	278	200	121
52.2675	252	181	109
52.3072	291	191	107
52.347	271	187	128
52.3868	289	186	103
52.4265	280	180	117
52.4663	295	192	118
52.5061	281	155	119
52.5458	265	208	107
52.5856	296	200	111
52.6253	287	188	111
52.6651	269	175	107
52.7049	313	186	119
52.7446	279	214	106
52.7844	292	192	112
52.8242	264	190	94
52.8639	271	184	119
52.9037	285	177	116
52.9434	259	184	112
52.9832	265	169	114
53.023	254	183	115
53.0627	279	217	120
53.1025	257	199	104
53.1422	266	197	97
53.182	266	177	107
53.2218	262	176	105
53.2615	275	204	93
53.3013	227	205	142
53.3411	280	194	88
53.3808	264	180	100
53.4206	250	187	115
53.4603	259	189	96
53.5001	261	187	96
53.5399	261	176	128
53.5796	275	202	94
53.6194	246	194	123
53.6591	253	188	122
53.6989	293	174	110
53.7387	249	172	124
53.7784	282	183	107
53.8182	268	193	105
53.858	252	179	125
53.8977	290	200	108
53.9375	274	185	133
53.9772	230	185	133
54.017	274	191	100
54.0568	293	187	117
54.0965	267	195	124
54.1363	271	190	132
54.1761	282	203	124
54.2158	286	199	96
54.2556	257	194	90
54.2953	249	205	122
54.3351	272	208	102
54.3749	302	187	135
54.4146	262	182	140
54.4544	271	187	102
54.4942	247	180	105
54.5339	285	203	113
54.5737	287	208	119
54.6135	289	174	121
54.6532	264	176	118
54.693	257	217	121
54.7327	283	197	128
54.7725	267	215	132
54.8123	279	191	125
54.852	254	203	109
54.8918	241	202	134
54.9316	285	186	113
54.9713	279	195	126
55.0111	313	174	144
55.0508	260	211	95
55.0906	296	218	115
55.1304	245	182	119
55.1701	311	213	102
55.2099	276	186	134
55.2497	263	192	120
55.2894	253	184	120
55.3292	281	204	114
55.3689	252	175	140
55.4087	297	195	107
55.4485	291	218	106
55.4882	276	211	126
55.528	263	176	122
55.5677	281	199	132
55.6075	278	226	117
55.6473	299	198	111
55.687	278	189	134
55.7268	239	180	114
55.7666	285	222	119
55.8063	256	163	103
55.8461	286	201	121
55.8858	290	169	119
55.9256	294	181	118
55.9654	257	217	115
56.0051	299	192	125
56.0449	273	200	118
56.0847	275	215	124
56.1244	307	205	137
56.1642	274	226	124
56.2039	265	208	128
56.2437	279	182	113
56.2835	282	202	114
56.3232	261	207	115
56.363	280	191	116
56.4028	261	194	100
56.4425	301	167	125
56.4823	283	173	121
56.522	279	181	132
56.5618	279	176	114
56.6016	281	218	104
56.6413	256	207	93
56.6811	266	201	99
56.7209	270	180	105
56.7606	253	174	113
56.8004	280	186	122
56.8401	256	189	122
56.8799	263	194	115
56.9197	288	186	109
56.9594	267	180	119
56.9992	299	206	119
57.039	250	177	128
57.0787	280	176	128
57.1185	256	190	125
57.1582	250	198	120
57.198	261	163	107
57.2378	251	177	110
57.2775	233	172	104
57.3173	237	169	116
57.3571	268	172	131
57.3968	260	192	132
57.4366	251	166	113
57.4763	242	197	93
57.5161	287	172	99
57.5559	237	165	129
57.5956	252	175	130
57.6354	260	148	121
57.6752	247	177	118
57.7149	263	182	120
57.7547	267	151	107
57.7944	255	174	103
57.8342	226	171	116
57.874	244	173	120
57.9137	234	194	102
57.9535	240	182	116
57.9933	251	175	132
58.033	241	175	120
58.0728	247	168	117
58.1125	242	197	124
58.1523	236	174	123
58.1921	267	181	110
58.2318	253	142	82
58.2716	233	164	104
58.3113	225	164	127
58.3511	230	173	117
58.3909	222	161	115
58.4306	248	159	126
58.4704	228	160	130
58.5102	210	150	121
58.5499	239	139	121
58.5897	235	145	118
58.6294	226	168	134
58.6692	232	167	141
58.709	211	157	110
58.7487	231	154	132
58.7885	207	174	109
58.8283	234	168	108
58.868	184	175	127
58.9078	249	171	118
58.9475	241	154	110
58.9873	242	163	122
59.0271	220	178	132
59.0668	222	178	113
59.1066	234	174	126
59.1464	227	156	127
59.1861	234	151	123
59.2259	225	161	135
59.2656	228	169	132
59.3054	257	152	126
59.3452	232	163	124
59.3849	240	160	138
59.4247	203	150	141
59.4645	221	151	106
59.5042	235	160	133
59.544	226	164	124
59.5837	201	169	134
59.6235	224	172	120
59.6633	233	164	128
59.703	232	159	132
59.7428	208	146	126
59.7826	211	159	126
59.8223	226	162	114
59.8621	228	184	140
59.9018	247	173	120
59.9416	219	144	131
59.9814	231	159	120
60.0211	225	146	124
60.0609	238	157	125
60.1007	233	186	120
60.1404	222	177	118
60.1802	225	159	131
60.2199	256	173	119
60.2597	261	160	137
60.2995	222	143	155
60.3392	215	167	121
60.379	253	149	134
60.4188	234	157	115
60.4585	250	176	135
60.4983	248	174	134
60.538	228	156	131
60.5778	222	180	151
60.6176	264	175	132
60.6573	225	169	128
60.6971	236	154	126
60.7368	248	158	131
60.7766	235	178	137
60.8164	232	174	138
60.8561	211	148	145
60.8959	223	164	134
60.9357	233	174	136
60.9754	220	150	159
61.0152	248	173	126
61.0549	225	150	141
61.0947	235	173	153
61.1345	264	202	140
61.1742	251	149	128
61.214	237	161	149
61.2538	217	176	122
61.2935	216	164	140
61.3333	234	132	141
61.373	251	153	152
61.4128	223	162	138
61.4526	230	184	142
61.4923	246	165	140
61.5321	232	179	127
61.5719	261	177	156
61.6116	251	166	127
61.6514	240	183	151
61.6912	245	166	124
61.7309	240	173	125
61.7707	262	184	121
61.8104	230	167	154
61.8502	205	194	128
61.89	219	164	131
61.9297	231	167	130
61.9695	249	155	141
62.0093	234	164	146
62.049	211	169	152
62.0888	243	133	151
62.1285	247	173	136
62.1683	221	144	139
62.2081	243	159	152
62.2478	232	123	132
62.2876	232	171	126
62.3274	250	167	135
62.3671	256	169	138
62.4069	241	151	149
62.4466	230	163	126
62.4864	218	177	137
62.5262	233	146	137
62.5659	238	157	123
62.6057	210	161	140
62.6454	209	153	148
62.6852	227	151	133
62.725	233	132	122
62.7647	235	149	148
62.8045	233	149	145
62.8443	211	148	134
62.884	207	166	138
62.9238	193	141	156
62.9635	242	146	141
63.0033	227	130	134
63.0431	214	151	140
63.0828	224	137	124
63.1226	193	144	159
63.1624	204	149	139
63.2021	198	128	134
63.2419	213	135	149
63.2816	200	140	143
63.3214	232	173	135
63.3612	216	150	170
63.4009	221	145	136
63.4407	197	140	138
63.4804	195	139	157
63.5202	183	159	145
63.56	212	137	124
63.5997	211	133	140
63.6395	187	142	135
63.6793	230	156	152
63.719	210	146	159
63.7588	227	134	161
63.7985	190	130	140
63.8383	208	148	132
63.8781	201	153	122
63.9178	206	132	112
63.9576	209	153	149
63.9974	204	134	116
64.0371	200	118	122
64.0769	212	133	126
64.1167	176	150	150
64.1564	192	136	139
64.1962	200	135	142
64.2359	205	150	138
64.2757	220	115	154
64.3155	221	144	136
64.3552	202	147	130
64.395	218	144	151
64.4347	184	144	125
64.4745	204	130	163
64.5143	203	135	114
64.554	201	131	140
64.5938	175	138	113
64.6336	179	155	129
64.6733	194	151	137
64.7131	184	137	127
64.7528	208	135	126
64.7926	184	117	136
64.8324	185	156	120
64.8721	207	142	154
64.9119	156	144	144
64.9517	207	123	139
64.9914	223	126	136
65.0312	201	128	142
65.0709	217	123	149
65.1107	218	128	155
65.1505	208	120	151
65.1902	184	131	148
65.23	217	137	134
65.2698	200	156	154
65.3095	171	154	129
65.3493	207	134	158
65.389	200	120	172
65.4288	187	119	156
65.4686	220	127	143
65.5083	192	128	140
65.5481	220	136	148
65.5879	214	146	156
65.6276	183	132	148
65.6674	198	144	139
65.7071	192	114	135
65.7469	188	149	126
65.7867	213	141	132
65.8264	201	160	129
65.8662	205	131	127
65.906	219	150	131
65.9457	210	147	130
65.9855	200	139	146
66.0252	208	137	153
66.065	195	122	143
66.1048	197	126	166
66.1445	215	128	140
66.1843	195	123	130
66.2241	235	129	149
66.2638	195	120	161
66.3036	202	137	133
66.3433	209	147	142
66.3831	207	133	136
66.4229	210	119	138
66.4626	210	143	142
66.5024	213	121	142
66.5422	204	137	145
66.5819	201	150	151
66.6217	189	137	134
66.6614	232	124	125
66.7012	203	129	130
66.741	258	142	138
66.7807	192	138	134
66.8205	240	141	147
66.8603	259	151	122
66.9	195	135	114
66.9398	225	146	124
66.9795	224	141	128
67.0193	229	141	127
67.0591	221	129	123
67.0988	186	134	124
67.1386	221	136	123
67.1784	220	135	123
67.2181	212	136	136
67.2579	225	146	143
67.2976	210	144	138
67.3374	211	142	130
67.3772	215	120	144
67.4169	228	118	122
67.4567	226	159	126
67.4964	229	152	136
67.5362	226	145	128
67.576	220	148	137
67.6157	213	144	151
67.6555	213	118	127
67.6953	232	158	139
67.735	240	120	126
67.7748	212	114	122
67.8145	228	119	146
67.8543	193	133	144
67.8941	244	122	152
67.9338	232	115	118
67.9736	195	151	142
68.0134	237	109	118
68.0531	212	148	119
68.0929	193	133	127
68.1326	225	134	117
68.1724	204	135	153
68.2122	207	139	136
68.2519	189	117	120
68.2917	229	127	131
68.3315	207	131	126
68.3712	205	159	129
68.411	194	141	125
68.4507	242	113	117
68.4905	208	114	119
68.5303	212	137	116
68.57	217	127	134
68.6098	201	123	124
68.6496	200	123	115
68.6893	220	113	118
68.7291	223	119	135
68.7689	245	138	110
68.8086	231	128	133
68.8484	226	139	127
68.8881	193	139	124
68.9279	229	132	111
68.9677	243	118	129
69.0074	190	115	119
69.0472	215	111	117
69.087	221	124	113
69.1267	204	127	120
69.1665	207	151	123
69.2062	206	125	125
69.246	213	124	107
69.2857	196	136	111
69.3255	216	140	125
69.3653	199	161	122
69.405	216	149	141
69.4448	203	124	112
69.4846	192	150	102
69.5243	208	127	125
69.5641	210	107	116
69.6038	240	154	121
69.6436	202	133	121
69.6834	218	162	122
69.7231	210	142	120
69.7629	194	140	103
69.8027	220	139	152
69.8424	171	135	123
69.8822	220	128	150
69.9219	218	114	103
69.9617	214	146	133
70.0015	189	138	129
70.0412	208	120	130
70.081	229	127	108
70.1208	229	153	115
70.1605	237	134	116
70.2003	199	146	123
70.24	225	126	111
70.2798	221	125	125
70.3196	228	114	139
70.3593	212	122	140
70.3991	188	138	96
70.4389	214	137	112
70.4786	225	149	125
70.5184	239	124	145
70.5581	197	128	114
70.5979	214	152	109
70.6377	230	145	111
70.6774	243	149	129
70.7172	210	137	133
70.757	216	160	111
70.7967	211	152	127
70.8365	201	144	130
70.8762	243	156	133
70.916	224	147	117
70.9558	204	166	126
70.9955	229	130	134
71.0353	246	162	120
71.0751	258	142	122
71.1148	258	149	127
71.1546	216	133	130
71.1944	203	152	156
71.2341	215	155	132
71.2739	258	153	109
71.3136	239	153	134
71.3534	238	164	132
71.3932	287	153	127
71.4329	226	143	124
71.4727	245	175	133
71.5125	247	160	147
71.5522	232	141	122
71.592	246	158	131
71.6317	237	184	130
71.6715	267	150	118
71.7113	269	164	126
71.751	289	144	127
71.7908	251	153	125
71.8306	268	136	133
71.8703	247	177	159
71.9101	272	148	130
71.9498	255	133	131
71.9896	253	145	111
72.0294	250	160	154
72.0691	295	171	128
72.1089	265	154	134
72.1487	264	168	150
72.1884	239	147	126
72.2282	247	163	132
72.2679	288	184	125
72.3077	281	182	157
72.3474	315	180	138
72.3872	262	162	127
72.427	292	180	150
72.4668	270	160	145
72.5065	283	160	154
72.5463	259	162	133
72.586	285	166	138
72.6258	316	159	152
72.6655	298	183	167
72.7053	266	172	147
72.7451	283	179	130
72.7849	302	157	130
72.8246	294	160	148
72.8644	323	186	128
72.9041	299	195	131
72.9439	344	178	156
72.9836	317	152	134
73.0234	319	159	140
73.0632	314	182	124
73.1029	345	185	137
73.1427	340	164	140
73.1825	323	182	150
73.2222	331	188	140
73.262	326	206	148
73.3017	332	175	148
73.3415	314	187	140
73.3813	321	200	143
73.421	360	172	136
73.4608	345	173	150
73.5006	368	173	184
73.5403	382	186	149
73.5801	345	211	166
73.6198	349	210	153
73.6596	337	195	152
73.6994	395	224	137
73.7391	370	209	146
73.7789	388	203	147
73.8187	377	211	157
73.8584	415	196	160
73.8982	403	218	163
73.938	403	204	155
73.9777	399	238	149
74.0175	404	239	140
74.0572	391	248	152
74.097	468	219	162
74.1368	438	252	151
74.1765	401	230	191
74.2163	422	245	178
74.2561	477	245	155
74.2958	456	209	175
74.3356	485	247	186
74.3753	474	242	166
74.4151	494	271	193
74.4549	467	215	166
74.4946	465	286	155
74.5344	504	274	167
74.5742	486	248	191
74.6139	492	304	189
74.6537	516	285	184
74.6934	580	297	189
74.7332	493	272	210
74.773	563	298	207
74.8127	552	298	179
74.8525	565	291	202
74.8923	550	273	194
74.932	569	317	202
74.9718	562	280	204
75.0115	563	367	198
75.0513	588	336	186
75.0911	560	328	217
75.1308	591	356	201
75.1706	575	340	200
75.2104	656	321	199
75.2501	657	305	232
75.2899	599	371	209
75.3296	668	342	195
75.3694	619	363	226
75.4092	600	391	221
75.4489	600	339	209
75.4887	604	350	241
75.5285	625	323	209
75.5682	618	331	245
75.608	580	316	200
75.6477	590	344	236
75.6875	637	312	244
75.7273	584	304	194
75.767	568	282	187
75.8068	595	328	213
75.8465	545	315	204
75.8863	583	291	186
75.9261	555	322	205
75.9658	555	308	212
76.0056	527	292	189
76.0453	505	306	205
76.0851	531	268	204
76.1249	525	256	195
76.1646	550	270	194
76.2044	485	268	239
76.2442	463	252	182
76.2839	479	268	181
76.3237	466	274	201
76.3635	490	274	182
76.4032	482	282	185
76.443	458	278	196
76.4827	447	263	192
76.5225	482	269	200
76.5623	455	233	184
76.602	445	244	199
76.6418	454	276	183
76.6816	409	264	177
76.7213	443	248	183
76.7611	453	225	162
76.8008	436	213	162
76.8406	368	234	181
76.8804	404	244	161
76.9201	406	242	170
76.9599	356	265	208
76.9997	373	184	173
77.0394	401	213	187
77.0792	382	202	185
77.1189	351	211	175
77.1587	377	223	152
77.1985	363	219	151
77.2382	328	183	168
77.278	356	188	187
77.3178	328	207	148
77.3575	328	199	182
77.3973	365	206	152
77.437	349	205	145
77.4768	369	219	157
77.5166	352	208	150
77.5563	352	185	171
77.5961	346	223	146
77.6359	323	206	142
77.6756	338	203	159
77.7154	326	211	149
77.7551	329	196	162
77.7949	344	175	157
77.8347	348	194	143
77.8744	340	193	166
77.9142	334	184	147
77.9539	290	170	162
77.9937	333	179	153
78.0335	312	183	148
78.0732	251	185	160
78.113	303	168	132
78.1528	317	159	155
78.1925	284	150	164
78.2323	311	195	130
78.272	293	162	140
78.3118	287	159	129
78.3516	273	168	153
78.3913	273	178	163
78.4311	290	174	141
78.4709	263	159	139
78.5106	291	147	159
78.5504	261	139	147
78.5901	277	172	149
78.6299	281	156	137
78.6697	263	163	161
78.7094	278	165	141
78.7492	306	179	128
78.789	289	155	153
78.8287	267	178	151
78.8685	276	138	130
78.9082	275	164	138
78.948	274	149	140
78.9878	278	142	157
79.0275	300	159	147
79.0673	267	142	137
79.1071	287	148	159
79.1468	254	152	115
79.1866	273	153	133
79.2263	272	138	151
79.2661	277	125	145
79.3059	286	155	129
79.3456	250	144	114
79.3854	239	139	121
79.4252	258	135	116
79.4649	251	148	121
79.5047	254	150	106
79.5444	237	144	140
79.5842	239	152	140
79.624	257	164	104
79.6637	235	139	131
79.7035	255	123	151
79.7433	259	137	124
79.783	251	147	118
79.8228	242	134	136
79.8625	254	128	135
79.9023	236	142	143
79.9421	244	147	121
79.9818	256	138	125
80.0216	260	128	131
80.0614	200	153	113
80.1011	227	116	128
80.1409	226	112	140
80.1806	213	134	133
80.2204	203	135	142
80.2602	238	138	143
80.2999	195	140	137
80.3397	255	136	150
80.3795	205	158	115
80.4192	214	139	132
80.459	220	158	124
80.4987	224	155	109
80.5385	239	137	112
80.5783	214	147	122
80.618	222	138	128
80.6578	223	129	133
80.6976	208	116	145
80.7373	206	127	101
80.7771	209	133	124
80.8168	210	146	128
80.8566	227	129	112
80.8964	217	142	118
80.9361	237	145	117
80.9759	192	142	122
81.0156	236	148	126
81.0554	179	139	126
81.0952	220	145	106
81.1349	249	148	129
81.1747	204	151	129
81.2145	216	122	114
81.2542	222	135	117
81.294	219	138	93
81.3337	218	134	124
81.3735	204	117	130
81.4133	230	117	125
81.453	216	121	102
81.4928	197	134	120
81.5326	214	97	128
81.5723	215	125	120
81.6121	198	136	123
81.6518	200	134	148
81.6916	242	132	123
81.7314	219	146	119
81.7711	214	119	134
81.8109	213	130	112
81.8507	194	141	113
81.8904	186	104	94
81.9302	221	130	113
81.9699	239	139	139
82.0097	214	149	124
82.0495	210	135	112
82.0892	236	159	124
82.129	217	138	126
82.1688	221	126	134
82.2085	224	144	98
82.2483	224	169	126
82.288	226	150	93
82.3278	202	137	105
82.3676	192	131	125
82.4073	216	142	102
82.4471	229	158	108
82.4869	202	155	84
82.5266	212	125	122
82.5664	236	138	118
82.6061	213	141	127
82.6459	186	132	112
82.6857	223	138	128
82.7254	243	128	118
82.7652	218	147	107
82.805	198	136	108
82.8447	218	138	128
82.8845	202	120	101
82.9242	234	144	125
82.964	225	146	119
83.0038	240	149	119
83.0435	200	152	110
83.0833	249	163	105
83.1231	236	146	118
83.1628	228	117	133
83.2026	207	134	137
83.2423	212	150	114
83.2821	254	168	123
83.3219	202	163	123
83.3616	237	125	104
83.4014	244	150	116
83.4411	242	136	116
83.4809	258	149	133
83.5207	225	152	114
83.5604	210	118	112
83.6002	249	147	118
83.64	224	134	105
83.6797	231	154	114
83.7195	210	163	111
83.7592	239	140	126
83.799	201	136	106
83.8388	203	134	126
83.8785	228	151	118
83.9183	211	164	122
83.9581	220	124	116
83.9978	204	156	132
84.0376	228	134	121
84.0773	218	136	112
84.1171	223	130	137
84.1569	230	131	126
84.1966	205	140	99
84.2364	252	148	117
84.2762	223	135	112
84.3159	222	136	122
84.3557	251	148	103
84.3954	212	141	119
84.4352	224	134	119
84.475	231	135	113
84.5147	223	132	113
84.5545	246	132	111
84.5943	214	140	105
84.634	216	127	112
84.6738	191	135	112
84.7135	227	134	118
84.7533	198	133	131
84.7931	222	136	114
84.8328	227	123	129
84.8726	232	129	120
84.9124	188	154	119
84.9521	235	125	127
84.9919	217	140	114
85.0316	231	110	118
85.0714	210	125	119
85.1112	229	133	121
85.1509	221	126	73
85.1907	214	144	113
85.2305	225	127	104
85.2702	186	123	104
85.31	212	137	109
85.3497	218	132	113
85.3895	182	103	105
85.4293	241	136	116
85.469	200	129	105
85.5088	222	117	114
85.5486	213	126	106
85.5883	215	154	108
85.6281	231	122	112
85.6678	203	135	97
85.7076	214	137	95
85.7474	242	149	82
85.7871	190	125	114
85.8269	209	128	96
85.8667	201	151	102
85.9064	232	149	94
85.9462	207	151	89
85.9859	195	150	103
86.0257	218	128	101
86.0655	200	131	105
86.1052	209	139	125
86.145	229	157	99
86.1848	200	136	101
86.2245	190	129	86
86.2643	212	136	97
86.304	207	147	129
86.3438	225	159	108
86.3836	184	129	97
86.4233	204	129	104
86.4631	195	121	96
86.5029	217	136	95
86.5426	234	152	122
86.5824	217	143	95
86.6221	179	126	98
86.6619	209	165	88
86.7017	215	155	92
86.7414	204	145	118
86.7812	213	143	104
86.8209	237	154	113
86.8607	218	130	105
86.9005	200	143	95
86.9402	201	138	112
86.98	199	147	105
87.0198	206	112	98
87.0595	217	120	103
87.0993	229	127	89
87.139	206	135	104
87.1788	220	144	100
87.2186	195	168	102
87.2583	188	144	85
87.2981	201	145	105
87.3379	230	140	91
87.3776	197	162	115
87.4174	221	134	104
87.4571	234	137	99
87.4969	226	138	85
87.5367	212	142	104
87.5764	213	156	94
87.6162	225	123	111
87.656	236	133	110
87.6957	177	146	76
87.7355	218	130	113
87.7752	229	126	99
87.815	199	128	121
87.8548	203	165	112
87.8945	205	153	100
87.9343	212	165	103
87.9741	210	129	107
88.0138	219	146	99
88.0536	236	151	96
88.0934	219	145	113
88.1331	225	145	89
88.1729	220	135	91
88.2126	207	139	118
88.2524	204	164	101
88.2922	216	161	91
88.3319	237	186	110
88.3717	225	133	116
88.4115	220	158	92
88.4512	215	177	108
88.491	216	143	114
88.5307	216	140	113
88.5705	248	132	104
88.6103	238	145	104
88.65	219	160	107
88.6898	221	162	109
88.7295	242	185	88
88.7693	236	152	101
88.8091	235	153	98
88.8488	225	168	129
88.8886	238	161	123
88.9284	241	134	84
88.9681	265	162	138
89.0079	246	156	111
89.0476	241	172	117
89.0874	245	159	94
89.1272	286	173	114
89.1669	248	175	128
89.2067	258	152	115
89.2465	281	161	107
89.2862	236	192	106
89.326	260	154	99
89.3657	263	168	106
89.4055	247	173	122
[truncated: 15 more rows]

## Sheet: Supplementary Figure 3
XPS spectra of Pd1/ND@G and Pdn/ND@G.
Pd1/ND@G			Pd1/ND@G			Pdn/ND@G			Pdn/ND@G
x	y		Subtracted_Data X1	Subtracted_Data Y1		x	y		Subtracted_Data X1	Subtracted_Data Y1
352.8	17124		352.8	-251.357		352.9	14773		352.9	-1160.77
352.7	17102.8		352.7	-264.91		352.8	14772.8		352.8	-1148.2
352.6	17154.5		352.6	-205.562		352.7	14828.2		352.7	-1080.03
352.5	17129.8		352.5	-222.614		352.6	14827.6		352.6	-1067.86
352.4	17138.4		352.4	-206.367		352.5	14822.7		352.5	-1059.99
352.3	17179.8		352.3	-157.319		352.4	14817.3		352.4	-1052.62
352.2	17166.1		352.2	-163.372		352.3	14857.3		352.3	-999.849
352.1	17164.5		352.1	-157.324		352.2	14875.4		352.2	-968.979
352	17143.9		352	-170.277		352.1	14786.7		352.1	-1044.91
351.9	17098.1		351.9	-208.429		352	14772.3		352	-1046.54
351.8	17062.1		351.8	-236.781		351.9	14847.7		351.9	-958.369
351.7	17077.8		351.7	-213.434		351.8	14862.3		351.8	-930.999
351.6	17097		351.6	-186.586		351.7	14852.4		351.7	-928.129
351.5	17141.8		351.5	-134.139		351.6	14918.7		351.6	-849.059
351.4	17170.2		351.4	-98.091		351.5	14826.3		351.5	-928.689
351.3	17220.2		351.3	-40.4434		351.4	14921.9		351.4	-820.319
351.2	17211.5		351.2	-41.4958		351.3	14872.2		351.3	-857.249
351.1	17150.8		351.1	-94.5482		351.2	14888.7		351.2	-827.979
351	17202.4		351	-35.3006		351.1	14912.1		351.1	-791.809
350.9	17217.9		350.9	-12.153		351	14868.6		351	-822.539
350.8	17135.7		350.8	-86.7054		350.9	14914.9		350.9	-763.469
350.7	17111.7		350.7	-103.058		350.8	14928		350.8	-737.599
350.6	17169.2		350.6	-37.9102		350.7	14874.6		350.7	-778.229
350.5	17198.1		350.5	-1.36262		350.6	14878.9		350.6	-761.159
350.4	17141.3		350.4	-50.515		350.5	14937.5		350.5	-689.789
350.3	17153.2		350.3	-30.9674		350.4	14929.2		350.4	-685.319
350.2	17146.3		350.2	-30.2198		350.3	14908.5		350.3	-693.249
350.1	17098		350.1	-70.8722		350.2	14957.7		350.2	-631.279
350	17186.9		350	25.6753		350.1	14899.5		350.1	-676.709
349.9	17146.4		349.9	-7.17706		350	14952		350	-611.439
349.8	17147.3		349.8	1.37053		349.9	14927		349.9	-623.669
349.7	17140		349.7	1.71812		349.8	14893		349.8	-644.899
349.6	17018.8		349.6	-111.834		349.7	14983.1		349.7	-542.029
349.5	17044.5		349.5	-78.4867		349.6	14929.9		349.6	-582.459
349.4	17185.8		349.4	70.4609		349.5	14899.7		349.5	-599.889
349.3	17166.7		349.3	59.0085		349.4	14879.7		349.4	-607.119
349.2	17142.8		349.2	42.7561		349.3	14912.5		349.3	-561.549
349.1	17166.8		349.1	74.4037		349.2	14987		349.2	-474.28
349	17175.2		349	90.4513		349.1	14967.1		349.1	-481.41
348.9	17146.4		348.9	69.2989		349	14929.6		349	-506.14
348.8	17052.6		348.8	-16.8535		348.9	15002		348.9	-420.97
348.7	17111.9		348.7	50.0941		348.8	14977.4		348.8	-432.8
348.6	17093.8		348.6	39.6416		348.7	14932.9		348.7	-464.53
348.5	17125.4		348.5	78.8892		348.6	14922.6		348.6	-462.06
348.4	17164.5		348.4	125.637		348.5	14999.7		348.5	-372.19
348.3	17163.7		348.3	132.484		348.4	14991		348.4	-368.12
348.2	17069.7		348.2	46.132		348.3	14986.7		348.3	-359.65
348.1	17068.2		348.1	52.2796		348.2	14985.2		348.2	-348.38
348	17076		348	67.7272		348.1	14960.5		348.1	-360.31
347.9	17099.2		347.9	98.5748		348	14970.1		348	-337.94
347.8	17054.8		347.8	61.8224		347.9	14947.6		347.9	-347.67
347.7	17095.7		347.7	110.37		347.8	14936		347.8	-346.5
347.6	17112.8		347.6	135.118		347.7	14999.2		347.7	-270.53
347.5	17117.5		347.5	147.465		347.6	15042.6		347.6	-214.36
347.4	17062.4		347.4	100.013		347.5	15013.8		347.5	-230.39
347.3	17068.4		347.3	113.66		347.4	14985.1		347.4	-246.32
347.2	17070.3		347.2	123.208		347.3	14973.4		347.3	-245.25
347.1	17126.9		347.1	187.456		347.2	15014.3		347.2	-191.58
347	17123		347	191.203		347.1	15000		347.1	-193.11
346.9	17081.6		346.9	157.451		347	15055		347	-125.34
346.8	17151.5		346.8	234.998		346.9	15125.2		346.9	-42.3701
346.7	17109.6		346.7	200.746		346.8	14963.7		346.8	-191.1
346.6	17053.4		346.6	152.194		346.7	14992.5		346.7	-149.53
346.5	17084.6		346.5	191.041		346.6	15034.7		346.6	-94.5602
346.4	17042.6		346.4	156.689		346.5	14984.1		346.5	-132.39
346.3	17100.5		346.3	222.236		346.4	15032.8		346.4	-70.9203
346.2	17011.4		346.2	140.784		346.3	15008.4		346.3	-82.5503
346.1	17033.8		346.1	170.831		346.2	14948.5		346.2	-129.68
346	17012		346	156.679		346.1	14947		346.1	-118.41
345.9	17012.4		345.9	164.727		346	14961.8		346	-90.8404
345.8	16957.6		345.8	117.574		345.9	14977.3		345.9	-62.5704
345.7	16990.4		345.7	158.022		345.8	14934.2		345.8	-92.9004
345.6	16987.5		345.6	162.769		345.7	14913.1		345.7	-101.23
345.5	16972.5		345.5	155.417		345.6	14870.7		345.6	-130.86
345.4	16909.5		345.4	100.065		345.5	14884.8		345.5	-103.991
345.3	16917.9		345.3	116.112		345.4	14867.3		345.4	-108.721
345.2	16921.3		345.2	127.16		345.3	14867.2		345.3	-96.0506
345.1	16940.4		345.1	153.907		345.2	14877.4		345.2	-73.0806
345	16938.4		345	159.555		345.1	14844.3		345.1	-93.4106
344.9	16963.7		344.9	192.503		345	14846.7		345	-78.2406
344.8	16945.1		344.8	181.55		344.9	14886.8		344.9	-25.3707
344.7	16884.4		344.7	128.498		344.8	14852.5		344.8	-46.9007
344.6	16865.7		344.6	117.445		344.7	14848.8		344.7	-37.8307
344.5	16883.9		344.5	143.293		344.6	14831.1		344.6	-42.7608
344.4	16847.3		344.4	114.341		344.5	14857.4		344.5	-3.69078
344.3	16854.9		344.3	129.588		344.4	14908.1		344.4	59.7792
344.2	16890.5		344.2	172.836		344.3	14953.4		344.3	117.849
344.1	16882.3		344.1	172.283		344.2	14883.7		344.2	60.9191
344	16853.5		344	151.131		344.1	14901.7		344.1	91.6891
343.9	16882.3		343.9	187.579		344	14826.9		344	29.6591
343.8	16830.2		343.8	143.126		343.9	14906.1		343.9	121.629
343.7	16829.7		343.7	150.274		343.8	14898.3		343.8	126.599
343.6	16835		343.6	163.221		343.7	14890.1		343.7	131.169
343.5	16864.1		343.5	199.969		343.6	14932.8		343.6	186.639
343.4	16814.5		343.4	158.017		343.5	14908.2		343.5	174.809
343.3	16826.9		343.3	178.064		343.4	14922.4		343.4	201.779
343.2	16791.5		343.2	150.312		343.3	14937.4		343.3	229.549
343.1	16776.2		343.1	142.659		343.2	14976.4		343.2	281.319
343	16770.4		343	144.507		343.1	15023.2		343.1	340.889
342.9	16845.7		342.9	227.454		343	15050		343	380.459
342.8	16827.7		342.8	217.102		342.9	15019.5		342.9	362.729
342.7	16718.2		342.7	115.25		342.8	15057		342.8	412.999
342.6	16744.6		342.6	149.297		342.7	15057.1		342.7	425.869
342.5	16792		342.5	204.345		342.6	15139.4		342.6	520.939
342.4	16711.7		342.4	131.692		342.5	15113.7		342.5	508.009
342.3	16733.2		342.3	160.84		342.4	15104.5		342.4	511.579
342.2	16821.7		342.2	256.988		342.3	15153.7		342.3	573.549
342.1	16815		342.1	257.935		342.2	15147.2		342.2	579.819
342	16733.9		342	184.483		342.1	15280.8		342.1	726.189
341.9	16765.8		341.9	224.03		342	15326.2		342	784.359
341.8	16734.1		341.8	199.978		341.9	15390		341.9	860.929
341.7	16736		341.7	209.526		341.8	15496.9		341.8	980.599
341.6	16764.4		341.6	245.573		341.7	15547.6		341.7	1044.07
341.5	16787.6		341.5	276.421		341.6	15645.2		341.6	1154.44
341.4	16765.5		341.4	261.968		341.5	15755.7		341.5	1277.71
341.3	16773.3		341.3	277.416		341.4	15937.9		341.4	1472.68
341.2	16774.7		341.2	286.464		341.3	16084.8		341.3	1632.35
341.1	16883.7		341.1	403.111		341.2	16292.6		341.2	1852.92
341	16835.6		341	362.659		341.1	16535.1		341.1	2108.19
340.9	16820.6		340.9	355.306		341	16698.5		341	2284.36
340.8	16868.8		340.8	411.154		340.9	16927.7		340.9	2526.33
340.7	16851.9		340.7	401.902		340.8	17119.1		340.8	2730.5
340.6	16794		340.6	351.649		340.7	17357.8		340.7	2981.97
340.5	16704.9		340.5	270.197		340.6	17551.1		340.6	3188.04
340.4	16728.5		340.4	301.444		340.5	17708.8		340.5	3358.51
340.3	16663.1		340.3	243.692		340.4	17789.9		340.4	3452.38
340.2	16590.9		340.2	179.139		340.3	17702		340.3	3377.25
340.1	16496.5		340.1	92.3871		340.2	17699.6		340.2	3387.62
340	16503.4		340	106.935		340.1	17462.4		340.1	3163.19
339.9	16487.9		339.9	99.0823		340	17247.8		340	2961.36
339.8	16418		339.8	36.8299		339.9	16898.7		339.9	2625.03
339.7	16380.5		339.7	6.97745		339.8	16472.3		339.8	2211.4
339.6	16352.8		339.6	-13.075		339.7	16017.2		339.7	1769.07
339.5	16280.3		339.5	-77.9274		339.6	15535.6		339.6	1300.24
339.4	16354.9		339.4	4.32023		339.5	15116.2		339.5	893.608
339.3	16267.6		339.3	-75.3322		339.4	14847.1		339.4	637.278
339.2	16253.8		339.2	-81.4846		339.3	14616.3		339.3	419.248
339.1	16234.9		339.1	-92.737		339.2	14453.3		339.2	269.018
339	16293.9		339	-26.0894		339.1	14404.6		339.1	233.088
338.9	16236.8		338.9	-75.5418		339	14334.7		339	175.958
338.8	16145.9		338.8	-158.794		338.9	14252		338.9	106.028
338.7	16094.5		338.7	-202.547		338.8	14173.7		338.8	40.4977
338.6	16109.3		338.6	-180.099		338.7	14219.4		338.7	98.9677
338.5	16184.2		338.5	-97.5514		338.6	14156.1		338.6	48.4377
338.4	16206.7		338.4	-67.4038		338.5	14156.4		338.5	61.5076
338.3	16150.7		338.3	-115.756		338.4	14100		338.4	17.8776
338.2	16224.7		338.2	-34.1086		338.3	14142.5		338.3	73.1476
338.1	16187.2		338.1	-63.9611		338.2	14126.3		338.2	69.7176
338	16117		338	-126.513		338.1	14159.1		338.1	115.288
337.9	16158.3		337.9	-77.5659		338	14211.9		338	180.857
337.8	16125.7		337.8	-102.518		337.9	14210.7		337.9	192.427
337.7	16114.1		337.7	-106.471		337.8	14248.9		337.8	243.397
337.6	16172.2		337.6	-40.7231		337.7	14198.3		337.7	205.567
337.5	16120.1		337.5	-85.1755		337.6	14206.8		337.6	226.837
337.4	16132.7		337.4	-64.9279		337.5	14228.1		337.5	260.907
337.3	16103.5		337.3	-86.4803		337.4	14249.2		337.4	294.777
337.2	16124.4		337.2	-57.9327		337.3	14295.8		337.3	354.147
337.1	16130.7		337.1	-43.9851		337.2	14361.2		337.2	432.317
337	16127.6		337	-39.4375		337.1	14397.8		337.1	481.687
336.9	16138		336.9	-21.3899		337	14363		337	459.657
336.8	16164.8		336.8	13.0577		336.9	14489.7		336.9	599.127
336.7	16119.8		336.7	-24.2948		336.8	14571.4		336.8	693.597
336.6	16061.1		336.6	-75.3472		336.7	14580.1		336.7	715.067
336.5	16182.2		336.5	53.4004		336.6	14731.3		336.6	879.037
336.4	16172.5		336.4	51.348		336.5	14838.6		336.5	999.107
336.3	16200.4		336.3	86.8956		336.4	14941.3		336.4	1114.58
336.2	16220.9		336.2	115.043		336.3	15076.3		336.3	1262.35
336.1	16194.7		336.1	96.4908		336.2	15249.9		336.2	1448.72
336	16211.1		336	120.538		336.1	15494.6		336.1	1706.19
335.9	16195.4		335.9	112.486		336	15774.1		336	1998.46
335.8	16228		335.8	152.734		335.9	16079.7		335.9	2316.83
335.7	16282.5		335.7	214.881		335.8	16378.1		335.8	2628
335.6	16249		335.6	189.029		335.7	16690.9		335.7	2953.57
335.5	16258.2		335.5	205.876		335.6	17157.5		335.6	3432.94
335.4	16325.6		335.4	280.924		335.5	17517.8		335.5	3806.01
335.3	16286.6		335.3	249.572		335.4	17860.4		335.4	4161.38
335.2	16226.6		335.2	197.219		335.3	18162.8		335.3	4476.55
335.1	16143.7		335.1	121.967		335.2	18295.7		335.2	4622.22
335	16058		335	43.9143		335.1	18481.1		335.1	4820.39
334.9	15964.9		334.9	-41.5381		335	18446.3		335	4798.36
334.8	15938.9		334.8	-59.8905		334.9	18274.6		334.9	4639.43
334.7	15862.3		334.7	-128.843		334.8	17997.4		334.8	4375
334.6	15798.6		334.6	-184.895		334.7	17617.5		334.7	4007.87
334.5	15751.1		334.5	-224.748		334.6	17049.5		334.6	3452.64
334.4	15729		334.4	-239.2		334.5	16356.6		334.5	2772.51
334.3	15685		334.3	-275.553		334.4	15581.1		334.4	2009.78
334.2	15687.5		334.2	-265.405		334.3	14904.2		334.3	1345.65
334.1	15671.8		334.1	-273.457		334.2	14349.8		334.2	804.016
334	15625.6		334	-312.01		334.1	13946.6		334.1	413.586
333.9	15580.7		333.9	-349.262		334	13641.8		334	121.556
333.8	15622.6		333.8	-299.715		333.9	13391.3		333.9	-116.174
333.7	15586		333.7	-328.667		333.8	13307.9		333.8	-186.804
333.6	15535.9		333.6	-371.119		333.7	13228.7		333.7	-253.234
333.5	15545.2		333.5	-354.172		333.6	13207.5		333.6	-261.664
333.4	15558.7		333.4	-333.024		333.5	13131.5		333.5	-324.894
333.3	15521.4		333.3	-362.677		333.4	13092.8		333.4	-350.824
333.2	15551.4		333.2	-325.029		333.3	13068.5		333.3	-362.354
333.1	15509.3		333.1	-359.481		333.2	13096.4		333.2	-321.684
333	15527.7		333	-333.434		333.1	13028		333.1	-377.314
332.9	15579		332.9	-274.486		333	12953.2		333	-439.344
332.8	15487.2		332.8	-358.639		332.9	13027		332.9	-352.774
332.7	15529.5		332.7	-308.691		332.8	12963.1		332.8	-403.904
332.6	15492.6		332.6	-337.943		332.7	12983.5		332.7	-370.734
332.5	15403.4		332.5	-419.496		332.6	12979.6		332.6	-361.864
332.4	15514.4		332.4	-300.848		332.5	12948		332.5	-380.694
332.3	15511.2		332.3	-296.401		332.4	12895.3		332.4	-420.624
332.2	15431.3		332.2	-368.653		332.3	12915.4		332.3	-387.754
332.1	15466.8		332.1	-325.505		332.2	12908.1		332.2	-382.284
332	15421.9		332	-362.758		332.1	12917.7		332.1	-359.914
331.9	15538.7		331.9	-238.31		332	12897.2		332	-367.644
331.8	15578.2		331.8	-191.163		331.9	12930.9		331.9	-321.174
331.7	15517.1		331.7	-244.615		331.8	12912.8		331.8	-326.504
331.6	15520.4		331.6	-233.667		331.7	12972.4		331.7	-254.134
331.5	15522.2		331.5	-224.22		331.6	12922.8		331.6	-290.964
331.4	15522.4		331.4	-216.372		331.5	12932.1		331.5	-268.894
331.3	15511.7		331.3	-219.425		331.4	12939.4		331.4	-248.824
331.2	15547		331.2	-176.477		331.3	12876.3		331.3	-299.154
331.1	15510.5		331.1	-205.33		331.2	12884.6		331.2	-278.084
331	15491.2		331	-216.982		331.1	12917.4		331.1	-232.514
330.9	15563.1		330.9	-137.434		331	12911.4		331	-225.744
330.8	15603.5		330.8	-89.3868		330.9	12964.2		330.9	-160.174
330.7	15584.5		330.7	-100.739		330.8	12972.2		330.8	-139.404
330.6	15514.4		330.6	-163.192		330.7	12951.8		330.7	-147.034
330.5	15569.2		330.5	-100.744		330.6	13011.3		330.6	-74.7645
330.4	15610.6		330.4	-51.6964		330.5	13021.5		330.5	-51.7945
330.3	15531.1		330.3	-123.549		330.4	13017.5		330.4	-43.0245
330.2	15579.4		330.2	-67.6012		330.3	13060.7		330.3	12.9455
330.1	15660.7		330.1	21.3464		330.2	13016.8		330.2	-18.1846
330	15683.9		330	52.194		330.1	12944.6		330.1	-77.6146
329.9	15654		329.9	29.9416		330	12990.2		330	-19.2446
329.8	15662		329.8	45.5892		329.9	13009.9		329.9	13.2254
329.7	15693.8		329.7	85.0368		329.8	13021.9		329.8	37.9953
329.6	15781		329.6	179.884		329.7	13107.1		329.7	135.965
329.5	15818.3		329.5	224.832		329.6	13074		329.6	115.635
329.4	15775.1		329.4	189.28		329.5	13128.4		329.5	182.805
329.3	15828.1		329.3	249.927		329.4	13137.6		329.4	204.775
329.2	15810.6		329.2	240.075		329.3	13140.9		329.3	220.845
329.1	15872.1		329.1	309.222		329.2	13177.3		329.2	270.015
329	15865.7		329	310.47		329.1	13169		329.1	274.485
328.9	15914.4		328.9	366.818		329	13254.2		329	372.455
328.8	15933.9		328.8	393.965		328.9	13229.9		328.9	360.925
328.7	15980.3		328.7	448.013		328.8	13274.2		328.8	417.995
328.6	16026.8		328.6	502.16		328.7	13332.8		328.7	489.365
328.5	16024.5		328.5	507.508		328.6	13387.5		328.6	556.835
328.4	16103.3		328.4	593.955		328.5	13427.3		328.5	609.405
328.3	16140.3		328.3	638.603		328.4	13394.7		328.4	589.575
328.2	16209.7		328.2	715.651		328.3	13367.9		328.3	575.545
328.1	16296.7		328.1	810.298		328.2	13436.2		328.2	656.615
328	16260.7		328	781.946		328.1	13464.8		328.1	697.985
327.9	16292.8		327.9	821.693		328	13471.8		328	717.755
327.8	16387.5		327.8	924.041		327.9	13524.9		327.9	783.625
327.7	16397.1		327.7	941.289		327.8	13551.1		327.8	822.595
327.6	16472.6		327.6	1024.44		327.7	13602.3		327.7	886.565
327.5	16497.9		327.5	1057.38		327.6	13676.7		327.6	973.735
327.4	16557.8		327.4	1124.93		327.5	13684.5		327.5	994.305
327.3	16657.8		327.3	1232.58		327.4	13784.7		327.4	1107.27
327.2	16700.3		327.2	1282.73		327.3	13833.2		327.3	1168.54
327.1	16875.5		327.1	1465.57		327.2	13840		327.2	1188.11
327	16834.1		327	1431.82		327.1	13934.8		327.1	1295.68
326.9	16976		326.9	1581.37		327	13908.5		327	1282.15
326.8	17051.8		326.8	1664.82		326.9	13991.9		326.9	1378.32
326.7	17043.4		326.7	1664.06		326.8	14123.5		326.8	1522.69
326.6	17030.8		326.6	1659.11		326.7	14171.5		326.7	1583.46
326.5	17075.8		326.5	1711.76		326.6	14163.5		326.6	1588.23
326.4	17164.5		326.4	1808.11		326.5	14249.4		326.5	1686.9
326.3	17255.7		326.3	1906.95		326.4	14246.1		326.4	1696.37
326.2	17360.8		326.2	2019.7		326.3	14314.5		326.3	1777.54
326.1	17399.1		326.1	2065.65		326.2	14380.2		326.2	1856.01
326	17496.9		326	2171.1		326.1	14420.9		326.1	1909.48
325.9	17543.9		325.9	2225.75		326	14459.4		326	1960.75
325.8	17646.6		325.8	2336.09		325.9	14468.4		325.9	1982.52
325.7	17761.8		325.7	2458.94		325.8	14600.6		325.8	2127.49
325.6	17774.2		325.6	2478.99		325.7	14670.8		325.7	2210.46
325.5	17900.3		325.5	2612.74		325.6	14721.2		325.6	2273.63
325.4	18026.1		325.4	2746.18		325.5	14802.5		325.5	2367.7
325.3	18093.3		325.3	2821.03		325.4	14884.8		325.4	2462.77
325.2	18190.5		325.2	2925.88		325.3	14929.2		325.3	2519.94
325.1	18265.1		325.1	3008.13		325.2	14952.1		325.2	2555.61
325	18268		325	3018.67		325.1	15040		325.1	2656.28
324.9	18319.3		324.9	3077.62		325	15103.1		325	2732.15
324.8	18443.6		324.8	3209.57		324.9	15170.2		324.9	2812.02
324.7	18567		324.7	3340.62		324.8	15212.6		324.8	2867.19
324.6	18622.6		324.6	3403.86		324.7	15197.9		324.7	2865.26
324.5	18673.8		324.5	3462.71		324.6	15322.3		324.6	3002.43
324.4	18740.1		324.4	3536.66		324.5	15407.3		324.5	3100.2
324.3	18816.5		324.3	3620.71		324.4	15414.7		324.4	3120.37
324.2	18889.6		324.2	3701.45		324.3	15559.8		324.3	3278.24
324.1	19026.8		324.1	3846.3		324.2	15622.3		324.2	3353.51
324	19070.3		324	3897.45		324.1	15625.7		324.1	3369.68
323.9	19139.1		323.9	3973.9		324	15663.2		324	3419.95
323.8	19202.5		323.8	4044.94		323.9	15758.5		323.9	3528.02
323.7	19341		323.7	4191.09		323.8	15805.9		323.8	3588.19
323.6	19442.8		323.6	4300.54		323.7	15870.6		323.7	3665.66
323.5	19514.9		323.5	4380.29		323.6	16001.3		323.6	3809.13
323.4	19564.6		323.4	4437.64		323.5	15986.7		323.5	3807.3
323.3	19619.6		323.3	4500.28		323.4	15999.7		323.4	3833.07
323.2	19697.9		323.2	4586.23		323.3	16113.7		323.3	3959.84
323.1	19794.8		323.1	4690.78		323.2	16170.6		323.2	4029.51
323	19833.6		323	4737.23		323.1	16191		323.1	4062.68
322.9	19881.9		322.9	4793.17		323	16360.5		323	4244.95
322.8	19895.1		322.8	4814.02		322.9	16316.7		322.9	4213.92

## Sheet: Supplementary Figure 5
Pd K-edge EXAFS fitting results for Pd1/ND@G and Pdn/ND@G .
k	Pd1/ND@G	1-1-Pd-ND:_fit_2	FEFF0:_Path_1:_[O1.1]			k	Pdn/ND@G	2-1-Pd-ND:_fit_3	FEFF0:_Path_1:_[Pd1.1]	FEFF1:_Path_1:_[O1.1]
0	0	0	0			0	0	0	0	0
0.05	0.00163	0.000140779	0.000140779			0.05	0.00122	0.00021661	4.77546e-05	0.000168855
0.1	0.0063	0.000562945	0.000562945			0.1	0.00468	0.000866297	0.000191098	0.000675199
0.15	0.01365	0.00127	0.00127			0.15	0.0101	0.00195	0.000430272	0.00152
0.2	0.02334	0.00225	0.00225			0.2	0.01718	0.00346	0.000765677	0.0027
0.25	0.03501	0.00351	0.00351			0.25	0.02564	0.00541	0.0012	0.00421
0.3	0.04833	0.00505	0.00505			0.3	0.03518	0.00778	0.00173	0.00606
0.35	0.06294	0.00686	0.00686			0.35	0.04553	0.01059	0.00236	0.00823
0.4	0.07831	0.00895	0.00895			0.4	0.05594	0.01381	0.00308	0.01073
0.45	0.09253	0.01131	0.01131			0.45	0.06612	0.01747	0.00391	0.01355
0.5	0.10611	0.01393	0.01393			0.5	0.07585	0.02154	0.00484	0.0167
0.55	0.11786	0.01682	0.01682			0.55	0.08422	0.02603	0.00588	0.02015
0.6	0.12542	0.01997	0.01997			0.6	0.09061	0.03093	0.00702	0.02392
0.65	0.13073	0.02337	0.02337			0.65	0.09505	0.03625	0.00826	0.02798
0.7	0.13395	0.02702	0.02702			0.7	0.09698	0.04196	0.00962	0.03234
0.75	0.1329	0.03092	0.03092			0.75	0.09606	0.04808	0.01109	0.03698
0.8	0.12578	0.03505	0.03505			0.8	0.09166	0.05458	0.01268	0.04191
0.85	0.11514	0.03942	0.03942			0.85	0.08255	0.06147	0.01438	0.04709
0.9	0.09992	0.044	0.044			0.9	0.06971	0.06873	0.01621	0.05253
0.95	0.07673	0.0488	0.0488			0.95	0.05629	0.07636	0.01816	0.0582
1	0.0466	0.05381	0.05381			1	0.0377	0.08434	0.02024	0.0641
1.05	0.01238	0.059	0.059			1.05	0.01406	0.09265	0.02245	0.0702
1.1	-0.02054	0.06438	0.06438			1.1	-0.01315	0.10127	0.0248	0.07647
1.15	-0.05696	0.06992	0.06992			1.15	-0.04122	0.11019	0.0273	0.08289
1.2	-0.10413	0.07562	0.07562			1.2	-0.06981	0.11937	0.02995	0.08941
1.25	-0.14359	0.08145	0.08145			1.25	-0.09913	0.12877	0.03277	0.096
1.3	-0.18824	0.08739	0.08739			1.3	-0.12472	0.13834	0.03575	0.10259
1.35	-0.22925	0.09342	0.09342			1.35	-0.14928	0.148	0.03892	0.10908
1.4	-0.26712	0.09951	0.09951			1.4	-0.17185	0.15763	0.04229	0.11534
1.45	-0.30535	0.10562	0.10562			1.45	-0.17952	0.167	0.0459	0.1211
1.5	-0.32434	0.11173	0.11173			1.5	-0.19088	0.17558	0.04983	0.12575
1.55	-0.32712	0.11777	0.11777			1.55	-0.19399	-0.17726	-0.05485	-0.1224
1.6	-0.3124	0.12368	0.12368			1.6	-0.17689	-0.16217	-0.05723	-0.10494
1.65	-0.32534	0.12939	0.12939			1.65	-0.15629	-0.13681	-0.05619	-0.08062
1.7	-0.30476	0.13477	0.13477			1.7	-0.12148	-0.10511	-0.05253	-0.05258
1.75	-0.25461	0.13964	0.13964			1.75	-0.11097	-0.07023	-0.04703	-0.0232
1.8	-0.20769	0.1437	0.1437			1.8	-0.08672	-0.02573	-0.03796	0.01223
1.85	-0.14874	0.14635	0.14635			1.85	-0.06335	0.02047	-0.02759	0.04806
1.9	-0.10182	0.14561	0.14561			1.9	-0.03379	0.07462	-0.01419	0.08881
1.95	-0.02637	-0.11439	-0.11439			1.95	-0.01936	0.12874	-0.00032605	0.12906
2	0.0184	-0.07129	-0.07129			2	0.01089	0.18729	0.01522	0.17207
2.05	0.06123	-0.0227	-0.0227			2.05	0.04755	0.24474	0.03038	0.21436
2.1	0.11739	0.02823	0.02823			2.1	0.05425	0.30006	0.04461	0.25545
2.15	0.17376	0.08265	0.08265			2.15	0.07433	0.35301	0.05755	0.29547
2.2	0.2159	0.13901	0.13901			2.2	0.08865	0.39933	0.06752	0.33181
2.25	0.25205	0.19466	0.19466			2.25	0.10235	0.43825	0.07412	0.36413
2.3	0.30026	0.25007	0.25007			2.3	0.12182	0.46727	0.07629	0.39098
2.35	0.33102	0.30239	0.30239			2.35	0.12985	0.48557	0.07397	0.4116
2.4	0.36037	0.35052	0.35052			2.4	0.14447	0.4912	0.06655	0.42465
2.45	0.38756	0.39316	0.39316			2.45	0.18003	0.48267	0.05381	0.42887
2.5	0.40891	0.4284	0.4284			2.5	0.19652	0.4623	0.03748	0.42482
2.55	0.39858	0.45467	0.45467			2.55	0.20254	0.42761	0.01653	0.41108
2.6	0.43195	0.47113	0.47113			2.6	0.20503	0.37743	-0.00895	0.38638
2.65	0.38486	0.47685	0.47685			2.65	0.21396	0.31999	-0.03301	0.353
2.7	0.36185	0.46949	0.46949			2.7	0.2287	0.25763	-0.05305	0.31068
2.75	0.29446	0.45108	0.45108			2.75	0.22635	0.18981	-0.06715	0.25696
2.8	0.23185	0.41968	0.41968			2.8	0.21197	0.12325	-0.07335	0.1966
2.85	0.23917	0.37513	0.37513			2.85	0.21817	0.05997	-0.07095	0.13092
2.9	0.12848	0.32086	0.32086			2.9	0.19035	-0.00959	-0.06582	0.05623
2.95	0.10766	0.25499	0.25499			2.95	0.18069	-0.07434	-0.05417	-0.02017
3	0.02511	0.17945	0.17945			3	0.13421	-0.13182	-0.03633	-0.09549
3.05	-0.00908	0.0988	0.0988			3.05	0.11918	-0.18318	-0.01452	-0.16866
3.1	-0.03626	0.01195	0.01195			3.1	0.05351	-0.22865	0.01053	-0.23918
3.15	-0.10556	-0.07765	-0.07765			3.15	0.00284	-0.26617	0.03737	-0.30354
3.2	-0.19391	-0.16361	-0.16361			3.2	-0.07572	-0.29533	0.06322	-0.35855
3.25	-0.29319	-0.24464	-0.24464			3.25	-0.17318	-0.32708	0.08703	-0.41411
3.3	-0.31061	-0.32069	-0.32069			3.3	-0.2659	-0.35278	0.10539	-0.45817
3.35	-0.36425	-0.38637	-0.38637			3.35	-0.33375	-0.37359	0.11571	-0.4893
3.4	-0.40063	-0.43874	-0.43874			3.4	-0.3946	-0.38919	0.11692	-0.50611
3.45	-0.47103	-0.48772	-0.48772			3.45	-0.38955	-0.40067	0.10848	-0.50915
3.5	-0.5165	-0.52094	-0.52094			3.5	-0.46094	-0.41012	0.08917	-0.49929
3.55	-0.51635	-0.53735	-0.53735			3.55	-0.48053	-0.41739	0.05951	-0.4769
3.6	-0.52561	-0.53634	-0.53634			3.6	-0.49323	-0.41937	0.02097	-0.44034
3.65	-0.51975	-0.51981	-0.51981			3.65	-0.47782	-0.41563	-0.02317	-0.39246
3.7	-0.54193	-0.48881	-0.48881			3.7	-0.46099	-0.40459	-0.06968	-0.33491
3.75	-0.43959	-0.4435	-0.4435			3.75	-0.33604	-0.38369	-0.11443	-0.26926
3.8	-0.37793	-0.38419	-0.38419			3.8	-0.29181	-0.34975	-0.15249	-0.19726
3.85	-0.2875	-0.31472	-0.31472			3.85	-0.20361	-0.30279	-0.18167	-0.12112
3.9	-0.1938	-0.23727	-0.23727			3.9	-0.14763	-0.24211	-0.19925	-0.04286
3.95	-0.10826	-0.15404	-0.15404			3.95	-0.14302	-0.16574	-0.2016	0.03585
4	-0.14417	-0.06771	-0.06771			4	-0.06611	-0.07555	-0.18806	0.11251
4.05	-0.04851	0.01921	0.01921			4.05	0.01179	0.02475	-0.16011	0.18485
4.1	-0.00733	0.1045	0.1045			4.1	0.08442	0.13173	-0.11935	0.25108
4.15	0.11469	0.18561	0.18561			4.15	0.19792	0.24016	-0.06897	0.30913
4.2	0.21433	0.25994	0.25994			4.2	0.30724	0.34493	-0.01341	0.35834
4.25	0.25583	0.32557	0.32557			4.25	0.43907	0.44117	0.04349	0.39768
4.3	0.3936	0.38061	0.38061			4.3	0.47626	0.52423	0.09787	0.42636
4.35	0.43464	0.4243	0.4243			4.35	0.61762	0.58935	0.14545	0.4439
4.4	0.52489	0.45583	0.45583			4.4	0.6589	0.63271	0.18253	0.45018
4.45	0.62783	0.47468	0.47468			4.45	0.65798	0.65198	0.20664	0.44534
4.5	0.6447	0.4807	0.4807			4.5	0.59578	0.64617	0.21594	0.43023
4.55	0.60228	0.4741	0.4741			4.55	0.6495	0.61471	0.20922	0.40549
4.6	0.66656	0.45542	0.45542			4.6	0.53058	0.55905	0.18757	0.37148
4.65	0.58432	0.42609	0.42609			4.65	0.37235	0.48238	0.15305	0.32933
4.7	0.44872	0.38685	0.38685			4.7	0.21383	0.38883	0.10831	0.28052
4.75	0.40666	0.33864	0.33864			4.75	0.21692	0.28358	0.05735	0.22624
4.8	0.28507	0.28302	0.28302			4.8	0.05454	0.17235	0.00442	0.16793
4.85	0.26069	0.22186	0.22186			4.85	0.00939	0.06084	-0.04638	0.10722
4.9	0.12514	0.15659	0.15659			4.9	-0.07222	-0.04706	-0.09291	0.04585
4.95	0.2323	0.08909	0.08909			4.95	-0.17953	-0.14528	-0.1303	-0.01498
5	-0.03433	0.02126	0.02126			5	-0.32359	-0.22961	-0.15587	-0.07374
5.05	-0.1877	-0.04529	-0.04529			5.05	-0.26955	-0.29731	-0.16831	-0.12899
5.1	-0.07328	-0.10899	-0.10899			5.1	-0.35268	-0.34746	-0.16779	-0.17967
5.15	-0.27843	-0.16822	-0.16822			5.15	-0.44162	-0.37885	-0.15418	-0.22468
5.2	-0.39372	-0.22176	-0.22176			5.2	-0.37668	-0.39239	-0.12934	-0.26304
5.25	-0.29849	-0.26857	-0.26857			5.25	-0.34572	-0.39023	-0.09592	-0.29432
5.3	-0.33709	-0.30756	-0.30756			5.3	-0.39316	-0.37488	-0.05645	-0.31843
5.35	-0.4271	-0.33795	-0.33795			5.35	-0.31754	-0.34891	-0.01456	-0.33435
5.4	-0.43611	-0.36028	-0.36028			5.4	-0.31428	-0.31594	0.02596	-0.3419
5.45	-0.28866	-0.37348	-0.37348			5.45	-0.27382	-0.27904	0.06245	-0.34149
5.5	-0.46426	-0.37728	-0.37728			5.5	-0.2265	-0.24068	0.09253	-0.33321
5.55	-0.37628	-0.37193	-0.37193			5.55	-0.21514	-0.20381	0.11326	-0.31707
5.6	-0.30722	-0.35822	-0.35822			5.6	-0.16616	-0.17042	0.1233	-0.29372
5.65	-0.3366	-0.33599	-0.33599			5.65	-0.19038	-0.14103	0.12345	-0.26449
5.7	-0.20527	-0.30605	-0.30605			5.7	-0.21979	-0.1169	0.11309	-0.22998
5.75	-0.35681	-0.26971	-0.26971			5.75	-0.18518	-0.09818	0.09279	-0.19097
5.8	-0.16665	-0.22825	-0.22825			5.8	-0.08919	-0.08378	0.06479	-0.14858
5.85	-0.13357	-0.18231	-0.18231			5.85	-0.14245	-0.07171	0.03203	-0.10373
5.9	-0.13007	-0.13322	-0.13322			5.9	-0.11236	-0.06095	-0.00331	-0.05764
5.95	0.01652	-0.08206	-0.08206			5.95	0.08097	-0.04958	-0.03801	-0.01157
6	-0.05865	-0.03008	-0.03008			6	0.11277	-0.03558	-0.06885	0.03327
6.05	-0.18448	0.02121	0.02121			6.05	-0.02714	-0.01783	-0.09421	0.07638
6.1	0.124	0.07048	0.07048			6.1	0.07035	0.00477	-0.11154	0.11631
6.15	0.08028	0.11715	0.11715			6.15	0.20219	0.03301	-0.11904	0.15205
6.2	0.15851	0.15979	0.15979			6.2	0.22457	0.06689	-0.11602	0.18291
6.25	0.12777	0.19725	0.19725			6.25	0.26634	0.1046	-0.10482	0.20942
6.3	0.21839	0.22868	0.22868			6.3	0.26699	0.1454	-0.08426	0.22966
6.35	0.19102	0.25497	0.25497			6.35	0.37598	0.18759	-0.05565	0.24325
6.4	0.40938	0.27396	0.27396			6.4	0.43747	0.22896	-0.02108	0.25004
6.45	0.21626	0.28531	0.28531			6.45	0.36772	0.26687	0.01682	0.25005
6.5	0.14921	0.28891	0.28891			6.5	0.41612	0.29851	0.05498	0.24353
6.55	0.22218	0.28492	0.28492			6.55	0.34218	0.3211	0.09024	0.23087
6.6	0.11932	0.27368	0.27368			6.6	0.29879	0.33216	0.11952	0.21264
6.65	0.19928	0.25572	0.25572			6.65	0.10523	0.32973	0.14016	0.18957
6.7	0.26207	0.23176	0.23176			6.7	0.18957	0.31276	0.15027	0.16249
6.75	0.17492	0.20267	0.20267			6.75	0.17169	0.28183	0.14986	0.13197
6.8	0.22094	0.16937	0.16937			6.8	0.27843	0.2376	0.13879	0.0988
6.85	0.35074	0.13247	0.13247			6.85	0.07703	0.18146	0.11743	0.06403
6.9	0.04762	0.09301	0.09301			6.9	-0.07125	0.11559	0.08689	0.0287
6.95	-0.00573	0.05218	0.05218			6.95	0.01621	0.04286	0.04899	-0.00613
7	0.07083	0.01119	0.01119			7	0.0014	-0.03335	0.00614	-0.03949
7.05	0.05683	-0.02881	-0.02881			7.05	-0.17946	-0.10926	-0.03881	-0.07046
7.1	0.01013	-0.06671	-0.06671			7.1	-0.35202	-0.18098	-0.08275	-0.09823
7.15	-0.26535	-0.10152	-0.10152			7.15	-0.35043	-0.24471	-0.12258	-0.12213
7.2	-0.10286	-0.13237	-0.13237			7.2	-0.377	-0.29672	-0.15439	-0.14232
7.25	-0.23394	-0.15852	-0.15852			7.25	-0.4036	-0.3348	-0.17658	-0.15822
7.3	-0.10449	-0.18055	-0.18055			7.3	-0.18627	-0.3573	-0.18822	-0.16908
7.35	0.01791	-0.19726	-0.19726			7.35	-0.31256	-0.36308	-0.18833	-0.17475
7.4	-0.19666	-0.20806	-0.20806			7.4	-0.37642	-0.3519	-0.17664	-0.17526
7.45	0.12214	-0.21283	-0.21283			7.45	-0.30548	-0.32439	-0.15361	-0.17078
7.5	-0.42399	-0.21163	-0.21163			7.5	-0.17063	-0.28209	-0.12045	-0.16164
7.55	-0.08666	-0.2047	-0.2047			7.55	-0.18341	-0.22731	-0.07903	-0.14828
7.6	-0.09151	-0.19242	-0.19242			7.6	-0.13185	-0.16305	-0.03178	-0.13127
7.65	-0.17721	-0.17534	-0.17534			7.65	0.05854	-0.09279	0.01847	-0.11126
7.7	-0.04826	-0.15411	-0.15411			7.7	-0.02434	-0.02168	0.06769	-0.08938
7.75	0.02797	-0.12961	-0.12961			7.75	0.02156	0.04757	0.11334	-0.06577
7.8	0.08165	-0.10297	-0.10297			7.8	-0.03781	0.11177	0.15286	-0.04109
7.85	0.09804	-0.07427	-0.07427			7.85	0.12673	0.16775	0.18384	-0.01609
7.9	-0.15862	-0.04437	-0.04437			7.9	0.0353	0.21288	0.2044	0.00848
7.95	-0.04024	-0.01412	-0.01412			7.95	0.30621	0.24517	0.21324	0.03193
8	-0.01149	0.01561	0.01561			8	0.34602	0.26336	0.20977	0.05359
8.05	0.10927	0.04402	0.04402			8.05	0.30775	0.26701	0.1941	0.07292
8.1	-0.40023	0.07035	0.07035			8.1	-0.02641	0.25648	0.16706	0.08942
8.15	-0.06263	0.09395	0.09395			8.15	0.29239	0.2329	0.13016	0.10274
8.2	0.24203	0.11426	0.11426			8.2	0.38898	0.19892	0.08556	0.11335
8.25	-0.05902	0.13121	0.13121			8.25	0.26812	0.15651	0.03606	0.12045
8.3	0.06144	0.14473	0.14473			8.3	0.10107	0.10838	-0.01555	0.12393
8.35	0.12028	0.1541	0.1541			8.35	-0.21334	0.05747	-0.06633	0.1238
8.4	0.08688	0.15916	0.15916			8.4	0.0261	0.00676	-0.11342	0.12018
8.45	-0.06066	0.15989	0.15989			8.45	-0.01844	-0.0409	-0.15418	0.11328
8.5	0.31223	0.15639	0.15639			8.5	-0.00651	-0.08294	-0.18634	0.1034
8.55	0.26806	0.14886	0.14886			8.55	-0.29964	-0.11719	-0.20812	0.09093
8.6	0.04199	0.13762	0.13762			8.6	-0.11091	-0.14202	-0.21835	0.07633
8.65	-0.26507	0.12307	0.12307			8.65	-0.10664	-0.15632	-0.21641	0.06009
8.7	-0.01426	0.1057	0.1057			8.7	-0.16481	-0.15956	-0.20228	0.04273
8.75	-0.18364	0.08619	0.08619			8.75	-0.45934	-0.15255	-0.17717	0.02461
8.8	-0.01561	0.06487	0.06487			8.8	-0.21868	-0.13623	-0.14254	0.00631
8.85	-0.00312	0.04228	0.04228			8.85	-0.16271	-0.11203	-0.10037	-0.01166
8.9	0.39559	0.01906	0.01906			8.9	-0.06478	-0.08182	-0.05305	-0.02876
8.95	-0.13484	-0.00416	-0.00416			8.95	0.05977	-0.04774	-0.0032	-0.04454
9	0.26749	-0.02676	-0.02676			9	-0.04837	-0.01212	0.04645	-0.05857
9.05	0.02949	-0.04814	-0.04814			9.05	0.21612	0.02272	0.09321	-0.07049
9.1	-0.08633	-0.06776	-0.06776			9.1	0.01546	0.05457	0.13459	-0.08002
9.15	-0.22368	-0.08515	-0.08515			9.15	0.05171	0.08128	0.16833	-0.08704
9.2	0.10429	-0.09989	-0.09989			9.2	0.11197	0.10112	0.19259	-0.09147
9.25	-0.20448	-0.11198	-0.11198			9.25	0.27066	0.11323	0.20633	-0.0931
9.3	0.22391	-0.12086	-0.12086			9.3	-0.06099	0.11699	0.20896	-0.09197
9.35	-0.2225	-0.12633	-0.12633			9.35	0.23132	0.11231	0.20049	-0.08818
9.4	-0.08698	-0.12833	-0.12833			9.4	0.10748	0.09961	0.18155	-0.08194
9.45	-0.40463	-0.1269	-0.1269			9.45	0.17996	0.07979	0.15331	-0.07351
9.5	-0.17071	-0.12216	-0.12216			9.5	0.26789	0.05417	0.11739	-0.06321
9.55	-0.03565	-0.11432	-0.11432			9.55	0.072	0.02441	0.07581	-0.05141
9.6	0.17969	-0.10367	-0.10367			9.6	0.18262	-0.00763	0.03086	-0.03849
9.65	0.2955	-0.09058	-0.09058			9.65	-0.09509	-0.03988	-0.01509	-0.0248
9.7	0.29759	-0.07542	-0.07542			9.7	0.11917	-0.07025	-0.05952	-0.01073
9.75	-0.01145	-0.05847	-0.05847			9.75	0.19591	-0.09691	-0.10009	0.00318
9.8	-0.05799	-0.04039	-0.04039			9.8	0.1171	-0.11825	-0.13476	0.01651
9.85	-0.14453	-0.02171	-0.02171			9.85	-0.06218	-0.13298	-0.16185	0.02887
9.9	-0.31993	-0.00295	-0.00295			9.9	-0.04724	-0.14019	-0.18011	0.03993
9.95	0.12438	0.01537	0.01537			9.95	0.08047	-0.13941	-0.1888	0.04938
10	-0.18801	0.03276	0.03276			10	-0.33244	-0.13064	-0.18766	0.05701
10.05	0.4424	0.04879	0.04879			10.05	0.20927	-0.11432	-0.17697	0.06265
10.1	0.06696	0.06306	0.06306			10.1	-0.191	-0.09129	-0.15748	0.06619
10.15	0.44594	0.07524	0.07524			10.15	0.0053	-0.06257	-0.13023	0.06766
10.2	-0.40069	0.08513	0.08513			10.2	-0.11924	-0.02983	-0.09685	0.06702
10.25	0.0525	0.09259	0.09259			10.25	-0.14774	0.00503	-0.05931	0.06433
10.3	0.37496	0.0973	0.0973			10.3	-0.17215	0.04015	-0.01962	0.05976
10.35	-0.26457	0.09922	0.09922			10.35	-0.31287	0.07366	0.02014	0.05352
10.4	-0.28729	0.0984	0.0984			10.4	-0.01056	0.10382	0.05794	0.04588
10.45	-0.5354	0.09493	0.09493			10.45	-0.11126	0.12905	0.09192	0.03713
10.5	0.27886	0.08901	0.08901			10.5	-0.57943	0.14807	0.12048	0.02759
10.55	0.22971	0.08088	0.08088			10.55	-0.08968	0.15991	0.14231	0.0176
10.6	-0.08023	0.07084	0.07084			10.6	0.18017	0.16401	0.15652	0.00749
10.65	-0.47086	0.05924	0.05924			10.65	-0.02665	0.16018	0.1626	-0.00242
10.7	-0.15819	0.04644	0.04644			10.7	-0.02633	0.14865	0.16047	-0.01183
10.75	-0.63094	0.03284	0.03284			10.75	0.13249	0.13003	0.15048	-0.02045
10.8	0.41033	0.01884	0.01884			10.8	-0.06848	0.10529	0.13335	-0.02806
10.85	-0.3027	0.00485	0.00485			10.85	-0.17004	0.07567	0.11012	-0.03445
10.9	0.36956	-0.00877	-0.00877			10.9	-0.22202	0.04264	0.08212	-0.03948
10.95	0.35187	-0.02165	-0.02165			10.95	0.12987	0.00782	0.05087	-0.04306
11	0.89848	-0.03347	-0.03347			11	0.30053	-0.02713	0.018	-0.04513
11.05	-0.05661	-0.04395	-0.04395			11.05	0.25811	-0.06055	-0.01484	-0.04571
11.1	0.48434	-0.05287	-0.05287			11.1	0.21216	-0.0909	-0.04606	-0.04484
11.15	0.01177	-0.06003	-0.06003			11.15	0.19759	-0.11715	-0.07432	-0.04283
11.2	-0.10234	-0.06566	-0.06566			11.2	-0.37458	-0.13775	-0.09817	-0.03958
11.25	0.2258	-0.06952	-0.06952			11.25	-0.05522	-0.15175	-0.11655	-0.0352
11.3	-0.02434	-0.0714	-0.0714			11.3	0.08617	-0.15862	-0.12874	-0.02987
11.35	0.65043	-0.0713	-0.0713			11.35	-0.0192	-0.15817	-0.13436	-0.02381
11.4	0.20921	-0.0693	-0.0693			11.4	-0.00869	-0.15057	-0.13333	-0.01724
11.45	-0.58881	-0.0655	-0.0655			11.45	0.24009	-0.13633	-0.12595	-0.01038
11.5	-0.16818	-0.06007	-0.06007			11.5	-0.29462	-0.11624	-0.11277	-0.00347
11.55	-0.172	-0.0532	-0.0532			11.55	0.10587	-0.09136	-0.09463	0.00327
11.6	0.33766	-0.04514	-0.04514			11.6	-0.0648	-0.06294	-0.07256	0.00962
11.65	-0.15231	-0.03613	-0.03613			11.65	0.14523	-0.03236	-0.04776	0.0154
11.7	0.1934	-0.02646	-0.02646			11.7	0.2096	-0.00105	-0.0215	0.02045
11.75	0.28097	-0.01641	-0.01641			11.75	0.04187	0.02956	0.00493	0.02463
11.8	-0.57464	-0.00625	-0.00625			11.8	0.05126	0.05811	0.03026	0.02785
11.85	-0.71052	0.00373	0.00373			11.85	0.31808	0.0834	0.05334	0.03005
11.9	-0.50096	0.01327	0.01327			11.9	-0.50681	0.10438	0.07318	0.0312
11.95	-0.0082	0.02214	0.02214			11.95	0.29209	0.12026	0.08895	0.03131
12	-0.37176	0.03012	0.03012			12	0.41742	0.1305	0.10008	0.03042
12.05	0.34136	0.03703	0.03703			12.05	-0.36701	0.13482	0.10621	0.0286
12.1	-0.31127	0.04273	0.04273			12.1	0.00153	0.13322	0.10725	0.02597
12.15	0.34204	0.04712	0.04712			12.15	0.00786	0.12601	0.10329	0.02273
12.2	-0.13256	0.05048	0.05048			12.2	0.12561	0.11354	0.09469	0.01885
12.25	0.04876	0.05245	0.05245			12.25	0.17573	0.09654	0.08205	0.0145
12.3	-0.67595	0.05296	0.05296			12.3	-0.82502	0.07591	0.06609	0.00982
12.35	0.14656	0.05205	0.05205			12.35	-0.48092	0.05268	0.04768	0.00499
12.4	-0.05764	0.04978	0.04978			12.4	0.92162	0.02795	0.02778	0.000170984
12.45	-0.24432	0.04626	0.04626			12.45	0.00935	0.00286	0.00734	-0.00448
12.5	-0.12404	0.04159	0.04159			12.5	0.10496	-0.02149	-0.01267	-0.00882
12.55	-0.78229	0.03595	0.03595			12.55	-0.27617	-0.04408	-0.03137	-0.01271
12.6	-0.36632	0.02951	0.02951			12.6	0.3919	-0.064	-0.04795	-0.01604
12.65	0.47726	0.02247	0.02247			12.65	0.09396	-0.08049	-0.06176	-0.01873
12.7	0.40147	0.01502	0.01502			12.7	0.26355	-0.09299	-0.07229	-0.02071
12.75	1.18853	0.00738	0.00738			12.75	0.30208	-0.10113	-0.0792	-0.02193
12.8	-0.27747	-0.000246281	-0.000246281			12.8	0.07414	-0.10472	-0.08233	-0.0224
12.85	-0.18559	-0.00766	-0.00766			12.85	-0.08738	-0.10381	-0.0817	-0.02211
12.9	-0.25629	-0.01467	-0.01467			12.9	-0.05907	-0.09862	-0.0775	-0.02112
12.95	0.147	-0.02111	-0.02111			12.95	-0.44708	-0.08955	-0.07008	-0.01948
13	-0.05668	-0.02683	-0.02683			13	-0.05605	-0.07714	-0.05988	-0.01726
13.05	0.08881	-0.03169	-0.03169			13.05	0.05198	-0.06206	-0.04749	-0.01457
13.1	0.17916	-0.0356	-0.0356			13.1	-0.14174	-0.04503	-0.03352	-0.01151
13.15	1.01375	-0.03848	-0.03848			13.15	-0.12878	-0.02672	-0.01856	-0.00816
13.2	0.23386	-0.04028	-0.04028			13.2	-0.34188	-0.00808	-0.00339	-0.00469
13.25	0.44334	-0.04098	-0.04098			13.25	-0.34184	0.0101	0.0113	-0.00121
13.3	0.73024	-0.0406	-0.0406			13.3	0.83529	0.02708	0.02491	0.00217
13.35	0.23994	-0.03917	-0.03917			13.35	-0.20568	0.0422	0.03687	0.00533
13.4	0.52705	-0.03679	-0.03679			13.4	-0.53804	0.05493	0.04675	0.00818
13.45	-0.27323	-0.03353	-0.03353			13.45	-0.18535	0.06483	0.0542	0.01063
13.5	0.33767	0.33767	-0.02951			13.5	-0.52952	0.07165	0.05902	0.01262
13.55	0.14213	0.14213	-0.02487			13.55	-0.61085	0.07523	0.06112	0.01411
13.6	-0.21509	-0.21509	-0.01975			13.6	0.06985	0.0756	0.06053	0.01507
13.65	-0.08849	-0.08849	-0.01429			13.65	-0.52733	0.07288	0.0574	0.01548
13.7	0.84445	0.84445	-0.00865			13.7	-0.20161	0.06735	0.05199	0.01537
13.75	-0.64958	-0.64958	-0.00298			13.75	0.24509	0.05937	0.04462	0.01475
13.8	-1.0313	-1.0313	0.00257			13.8	-0.3968	0.04938	0.03571	0.01366
13.85	-0.44731	-0.44731	0.00787			13.85	0.17706	0.03789	0.02571	0.01218
13.9	0.2277	0.2277	0.01279			13.9	0.69283	0.02544	0.01508	0.01036
13.95	-0.12735	-0.12735	0.01722			13.95	0.13188	0.01258	0.0043	0.00829
14	-0.69545	-0.69545	0.02106			14	0.13223	-0.000143793	-0.00618	0.00603
14.05	-0.22994	-0.22994	0.02424			14.05	-0.03987	-0.01224	-0.01593	0.00369
14.1	-0.47701	-0.47701	0.02671			14.1	0.78266	-0.02327	-0.02459	0.00133
14.15	-0.23815	-0.23815	0.02842			14.15	0.47926	-0.03287	-0.0319	-0.000967635
14.2	-0.86333	-0.86333	0.02936			14.2	0.49432	-0.04069	-0.03757	-0.00312
14.25	-0.12818	-0.12818	0.02953			14.25	0.52025	-0.04652	-0.04146	-0.00506
14.3	-1.10616	-1.10616	0.02896			14.3	1.54106	-0.05023	-0.04349	-0.00674
14.35	-0.38296	-0.38296	0.0277			14.35	1.38493	-0.05178	-0.04367	-0.00811
14.4	-1.78942	-1.78942	0.0258

[truncated: 4 more sheets: Supplementary Figure 7e, Supplementary Figure 7f, Supplementary Figure 8, Supplementary Figure 9]
